# Supplementary material for: Multi-Dimensional Transcriptome Analysis Reveals Modulation of Cholesterol Metabolism as Highly Integrated Response to Brain Injury
Source: Front Neurosci. 2021 May 14;15:671249. doi: 10.3389/fnins.2021.671249 (PMC8162057; doi:10.3389/fnins.2021.671249)
Supplement: Supplementary Table 1 — Polyadenylated RNAs with significantly changed levels upon injury. [file Table_1.XLSX]

## Sheet: SuppTable1
Identifier	Symbole	log2(Fold Change)	p-value	Bonferroni p-value
ENSDARG00000057121	c7b	2.41796	6.2634e-142	1.3736e-137
ENSDARG00000036628	cd74b	1.15903	6.1532e-105	6.7473e-101
ENSDARG00000010482	prg4a	1.87733	2.826e-78	2.0659e-74
ENSDARG00000004954	grna	2.06262	3.38905e-76	1.85813e-72
ENSDARG00000031745	mhc2a	0.999511	1.76863e-75	7.75756e-72
ENSDARG00000074635	abca1a	1.06984	9.56062e-75	3.49457e-71
ENSDARG00000094719	CR318588.3	4.19406	1.40071e-73	4.38843e-70
ENSDARG00000040295	apoeb	2.38033	6.00843e-72	1.64714e-68
ENSDARG00000092191	CR318588.1	2.57093	6.05912e-64	1.47647e-60
ENSDARG00000045959	csf3r	1.47729	2.08895e-58	4.58128e-55
ENSDARG00000098296	gnsb	1.75148	6.41104e-58	1.27819e-54
ENSDARG00000096979	zgc:193725	3.52184	1.16562e-54	2.13026e-51
ENSDARG00000017982	cyp39a1	1.07997	7.24787e-52	1.22272e-48
ENSDARG00000090890	cmklr1	1.94934	5.4533e-51	8.5426e-48
ENSDARG00000098012	itgae.1	1.77012	1.51557e-50	2.21586e-47
ENSDARG00000062049	arhgap45b	1.43403	6.88679e-49	9.43963e-46
ENSDARG00000009087	cd74a	1.05447	1.50876e-47	1.94639e-44
ENSDARG00000042816	mmp9	2.30244	7.75899e-42	9.45347e-39
ENSDARG00000055120	ctsba	0.734922	4.51728e-41	5.21413e-38
ENSDARG00000028618	krt18b	1.70973	5.31809e-41	5.83155e-38
ENSDARG00000100952	wu:fj16a03	1.31363	1.53733e-40	1.60548e-37
ENSDARG00000088672	zmp:0000000936	1.29244	2.43866e-40	2.43101e-37
ENSDARG00000076789	cx32.2	2.15081	1.75346e-39	1.67196e-36
ENSDARG00000041959	cxcr4b	1.55428	5.85193e-39	5.34744e-36
ENSDARG00000042793	tpp1	1.18463	1.06173e-38	9.31388e-36
ENSDARG00000040717	macc1	1.60065	1.25037e-38	1.05469e-35
ENSDARG00000040528	lgals3bpb	1.67639	1.31187e-38	1.06558e-35
ENSDARG00000055186	ccr9a	2.49366	2.98451e-38	2.33762e-35
ENSDARG00000092170	apoc1	1.40358	2.07419e-36	1.56859e-33
ENSDARG00000067916	lyn	1.24025	3.33472e-36	2.43779e-33
ENSDARG00000059294	marco	2.33054	1.60659e-35	1.13658e-32
ENSDARG00000075748	NCKAP1L	1.12308	3.0529e-35	2.09229e-32
ENSDARG00000016188	SBNO2	1.0634	5.02758e-35	3.34121e-32
ENSDARG00000104077	fcer1gl	1.11243	1.69479e-34	1.09319e-31
ENSDARG00000063295	myh9a	1.44184	2.32301e-34	1.4556e-31
ENSDARG00000053027	si:dkey-33i11.1	2.58745	8.58825e-34	5.23191e-31
ENSDARG00000052496	arhgap45a	1.25301	9.02249e-34	5.3479e-31
ENSDARG00000091411	si:ch211-214p13.9	2.18683	1.14966e-33	6.63505e-31
ENSDARG00000036942	gpd1c	1.9124	1.59136e-33	8.94877e-31
ENSDARG00000103554	notch1a	0.787764	7.32641e-33	4.01689e-30
ENSDARG00000043436	si:dkey-5n18.1	2.37956	1.00829e-32	5.39338e-30
ENSDARG00000093592	CR391910.2	1.77231	1.7144e-32	8.95204e-30
ENSDARG00000038822	mrc1b	1.45297	1.17862e-31	6.01126e-29
ENSDARG00000086703	si:dkey-126g1.7	1.6245	1.3887e-31	6.9217e-29
ENSDARG00000067797	spi1a	1.19407	1.6588e-31	8.08425e-29
ENSDARG00000098114	ctsa	1.10083	3.69519e-31	1.76172e-28
ENSDARG00000054340	sla1a	1.55903	4.89042e-31	2.28195e-28
ENSDARG00000009782	myh11a	1.10423	1.16641e-30	5.32927e-28
ENSDARG00000075697	si:ch73-380l3.2	1.54937	1.81605e-30	8.12814e-28
ENSDARG00000005368	mcamb	1.16091	2.61318e-30	1.14619e-27
ENSDARG00000101334	ctsc	1.17886	3.1522e-30	1.35551e-27
ENSDARG00000090396	si:cabz01074946.1	2.47604	4.50204e-30	1.89874e-27
ENSDARG00000009313	napsa	1.36131	5.91604e-30	2.44801e-27
ENSDARG00000008388	mmp14b	1.78527	1.4425e-29	5.8584e-27
ENSDARG00000105287	mpp1	0.695219	1.73116e-29	6.90293e-27
ENSDARG00000036074	cebpa	0.847844	2.51692e-29	9.85688e-27
ENSDARG00000024209	wasf2	1.03154	3.55111e-29	1.34275e-26
ENSDARG00000026350	wasb	1.22286	3.53055e-29	1.34275e-26
ENSDARG00000028731	stat4	1.33511	5.22269e-29	1.94133e-26
ENSDARG00000019815	fn1a	1.26266	1.17327e-28	4.28849e-26
ENSDARG00000016939	itgb2	1.32736	1.85663e-28	6.67505e-26
ENSDARG00000070165	tnfrsf1b	1.1004	2.04725e-28	7.24165e-26
ENSDARG00000038882	smc4	1.41724	2.24271e-28	7.79389e-26
ENSDARG00000042641	cyp51	-1.2088	2.27445e-28	7.79389e-26
ENSDARG00000077249	gmip	1.21649	3.14819e-28	1.0622e-25
ENSDARG00000000767	spi1b	1.63345	3.75959e-28	1.24927e-25
ENSDARG00000091111	si:ch211-15b10.6	1.20582	1.28731e-27	4.21374e-25
ENSDARG00000044694	fybb	1.40099	1.49888e-27	4.83412e-25
ENSDARG00000025301	gfap	1.15952	2.72427e-27	8.65883e-25
ENSDARG00000054438	fzd2	1.15236	3.6452e-27	1.14204e-24
ENSDARG00000010658	insig1	-1.21194	5.2762e-27	1.62975e-24
ENSDARG00000026990	klhl6	1.40666	6.3473e-27	1.93337e-24
ENSDARG00000103129	nid1b	1.6732	8.8416e-27	2.65623e-24
ENSDARG00000093608	ccl34b.1	1.12782	1.8382e-26	5.44777e-24
ENSDARG00000020759	elf1	0.937322	4.13551e-26	1.20928e-23
ENSDARG00000063385	cenpe	1.68767	4.45209e-26	1.28472e-23
ENSDARG00000071084	wipf1b	1.19522	4.9821e-26	1.4008e-23
ENSDARG00000101169	grap2b	1.39127	4.96756e-26	1.4008e-23
ENSDARG00000074143	myo10l3	0.998602	7.73683e-26	2.1478e-23
ENSDARG00000078734	myo1f	1.10026	7.99585e-26	2.19196e-23
ENSDARG00000103735	elovl1b	0.915106	1.31973e-25	3.5732e-23
ENSDARG00000017299	fabp11a	1.86289	1.39771e-25	3.73818e-23
ENSDARG00000090352	CR855311.1	2.68622	2.1078e-25	5.56942e-23
ENSDARG00000016505	apbb1ip	1.19768	2.39574e-25	6.25488e-23
ENSDARG00000060263	pecam1	1.47012	2.65155e-25	6.8413e-23
ENSDARG00000013771	ctss2.2	1.75635	3.46832e-25	8.84463e-23
ENSDARG00000025017	prdm8	1.43067	4.52788e-25	1.14139e-22
ENSDARG00000040072	scpep1	0.99428	4.83982e-25	1.20616e-22
ENSDARG00000007097	her13	1.3439	5.38148e-25	1.32608e-22
ENSDARG00000054942	lgals2a	1.22737	5.75319e-25	1.38652e-22
ENSDARG00000068939	xaf1	1.53428	5.73312e-25	1.38652e-22
ENSDARG00000015065	c4	1.12009	7.44794e-25	1.77544e-22
ENSDARG00000101209	lamb1a	1.51863	1.05349e-24	2.48431e-22
ENSDARG00000101356	CABZ01044156.1	1.88401	1.24667e-24	2.90859e-22
ENSDARG00000042725	cebpb	1.49018	1.44714e-24	3.34077e-22
ENSDARG00000031044	lipg	-1.08261	1.6605e-24	3.79338e-22
ENSDARG00000012066	dcn	1.37743	2.30444e-24	5.21018e-22
ENSDARG00000042708	tuba8l	1.08476	2.40234e-24	5.37609e-22
ENSDARG00000071437	ptprc	0.858597	2.69418e-24	5.96828e-22
ENSDARG00000040917	cbfb	1.19049	3.40275e-24	7.40299e-22
ENSDARG00000056378	ifi30	1.60682	3.40934e-24	7.40299e-22
ENSDARG00000024488	top2a	1.55473	4.40081e-24	9.46218e-22
ENSDARG00000036107	txnipa	1.00171	6.06828e-24	1.29207e-21
ENSDARG00000056036	stxbp1b	-0.534083	7.44892e-24	1.57079e-21
ENSDARG00000040178	havcr1	1.69013	8.22319e-24	1.71649e-21
ENSDARG00000061890	atp13a2	0.912919	8.37465e-24	1.71649e-21
ENSDARG00000094854	ms4a17a.9	1.69615	8.36112e-24	1.71649e-21
ENSDARG00000043081	ctsz	1.27324	1.11914e-23	2.25427e-21
ENSDARG00000098387	tmem176l.3a	0.898339	1.1204e-23	2.25427e-21
ENSDARG00000044345	cyfip1	0.791347	1.1481e-23	2.289e-21
ENSDARG00000039082	zgc:123010	0.908304	1.67194e-23	3.30336e-21
ENSDARG00000013777	ppp1r13l	0.956587	1.90996e-23	3.73995e-21
ENSDARG00000104431	slc1a3a	0.895876	2.07776e-23	4.0325e-21
ENSDARG00000054610	coro1a	0.983934	2.17811e-23	4.19018e-21
ENSDARG00000040041	mcm4	1.3432	2.42921e-23	4.63261e-21
ENSDARG00000117781	CABZ01073834.1	1.49204	2.87677e-23	5.43882e-21
ENSDARG00000004930	lmo7a	0.884587	3.2957e-23	6.1776e-21
ENSDARG00000033071	trim35-10	2.02658	3.64862e-23	6.78118e-21
ENSDARG00000059883	trpv1	1.8347	4.11986e-23	7.58527e-21
ENSDARG00000100649	tlr1	1.52842	4.15044e-23	7.58527e-21
ENSDARG00000017653	rgs13	1.53567	4.25047e-23	7.70388e-21
ENSDARG00000025147	cd63	0.710254	6.7763e-23	1.21812e-20
ENSDARG00000027750	dpp7	0.988597	7.01481e-23	1.25075e-20
ENSDARG00000010317	gpr183a	1.73605	1.06627e-22	1.88584e-20
ENSDARG00000095801	BX649485.2	2.49243	1.31312e-22	2.30385e-20
ENSDARG00000058647	hck	1.36035	1.4921e-22	2.59709e-20
ENSDARG00000027063	arpc1b	1.13152	1.97435e-22	3.4094e-20
ENSDARG00000055955	lcp2a	1.4141	3.73989e-22	6.40778e-20
ENSDARG00000068468	dnah3	0.888372	4.81763e-22	8.19034e-20
ENSDARG00000078069	rrm2	1.37294	4.92519e-22	8.30879e-20
ENSDARG00000061994	acacb	0.576552	6.76917e-22	1.13324e-19
ENSDARG00000070155	tuba8l3	1.20163	1.22488e-21	2.03506e-19
ENSDARG00000104676	prkd2	0.598747	1.65158e-21	2.72337e-19
ENSDARG00000036456	anxa4	1.30075	1.9717e-21	3.22696e-19
ENSDARG00000099724	relt	1.2808	4.03307e-21	6.55179e-19
ENSDARG00000020785	lama4	0.592135	4.14112e-21	6.67785e-19
ENSDARG00000098946	pald1a	0.693066	5.42673e-21	8.68712e-19
ENSDARG00000005462	kif4	1.54589	6.24804e-21	9.9294e-19
ENSDARG00000054609	slco2b1	1.28406	7.19168e-21	1.13468e-18
ENSDARG00000112943	adgre5b.3	0.844355	9.39193e-21	1.47125e-18
ENSDARG00000102986	csf1ra	1.04925	1.55647e-20	2.42092e-18
ENSDARG00000042722	blnk	2.02636	1.60238e-20	2.47478e-18
ENSDARG00000092162	mhc1zaa	1.06184	1.98027e-20	3.03701e-18
ENSDARG00000095695	ms4a17a.10	1.08968	2.52381e-20	3.84373e-18
ENSDARG00000092499	si:ch211-183d21.1	0.931299	2.59517e-20	3.92515e-18
ENSDARG00000041108	ctsh	1.19735	2.64036e-20	3.96614e-18
ENSDARG00000039412	dmrta2	0.979097	2.95965e-20	4.41552e-18
ENSDARG00000053624	csf1rb	1.04088	3.69936e-20	5.48181e-18
ENSDARG00000051823	hyal4	1.3097	4.85263e-20	7.10285e-18
ENSDARG00000079340	slc47a4	0.636314	4.85809e-20	7.10285e-18
ENSDARG00000099672	capgb	1.95713	4.99796e-20	7.25896e-18
ENSDARG00000075389	si:ch211-281g13.4	1.81703	5.19135e-20	7.49023e-18
ENSDARG00000034817	asah1b	0.60218	5.59978e-20	7.97881e-18
ENSDARG00000055504	si:ch211-212k18.7	1.49962	5.60274e-20	7.97881e-18
ENSDARG00000010791	dla	0.763414	7.65524e-20	1.08314e-17
ENSDARG00000020761	arrdc2	1.06493	8.32314e-20	1.1701e-17
ENSDARG00000034801	mylka	0.926728	8.96925e-20	1.2529e-17
ENSDARG00000061375	sgpl1	0.6879	1.00648e-19	1.39703e-17
ENSDARG00000052094	notch1b	0.560759	1.18669e-19	1.63682e-17
ENSDARG00000043154	ucp2	1.03582	1.38939e-19	1.90442e-17
ENSDARG00000007804	gas6	0.59114	1.40228e-19	1.91015e-17
ENSDARG00000079946	sqlea	-2.20154	1.73462e-19	2.34828e-17
ENSDARG00000021833	ahr2	0.740655	1.9988e-19	2.6893e-17
ENSDARG00000044039	stx11a	1.6799	2.25062e-19	3.00965e-17
ENSDARG00000057787	itgae.2	1.68029	2.35244e-19	3.10791e-17
ENSDARG00000101675	zgc:123107	1.25839	2.34771e-19	3.10791e-17
ENSDARG00000043923	sox9b	0.679776	2.49257e-19	3.27332e-17
ENSDARG00000079745	si:ch211-166a6.5	0.775823	2.73588e-19	3.57146e-17
ENSDARG00000058413	rnaset2l	1.77175	2.82391e-19	3.66456e-17
ENSDARG00000004697	rxrgb	1.64143	2.92385e-19	3.77194e-17
ENSDARG00000010252	jak3	1.18748	3.05609e-19	3.91948e-17
ENSDARG00000010764	flj13639	0.906988	3.54286e-19	4.51736e-17
ENSDARG00000074136	slc47a2.2	1.84361	5.24973e-19	6.65502e-17
ENSDARG00000102245	tk1	1.48313	6.22318e-19	7.84371e-17
ENSDARG00000105364	si:ch73-223f5.1	1.38835	1.51884e-18	1.90341e-16
ENSDARG00000078888	iqgap1	0.652703	1.65451e-18	2.06165e-16
ENSDARG00000091150	mki67	1.42731	2.01128e-18	2.49205e-16
ENSDARG00000040503	sb:cb81	0.98131	2.11206e-18	2.60222e-16
ENSDARG00000029112	gem	-0.467582	2.14929e-18	2.6333e-16
ENSDARG00000003216	anxa2a	1.37124	2.79718e-18	3.40344e-16
ENSDARG00000024204	mcm3	1.2476	2.82443e-18	3.40344e-16
ENSDARG00000075513	ccdc136b	-0.449182	2.81423e-18	3.40344e-16
ENSDARG00000063612	antxr1c	1.18841	3.29817e-18	3.95258e-16
ENSDARG00000016470	anxa5b	1.47276	4.51792e-18	5.35581e-16
ENSDARG00000079752	col6a4a	1.41112	4.51571e-18	5.35581e-16
ENSDARG00000054916	eif4ebp3	0.977964	6.3442e-18	7.44036e-16
ENSDARG00000071543	si:dkey-42i9.7	2.64151	6.31216e-18	7.44036e-16
ENSDARG00000086112	si:ch211-266i6.3	1.62033	7.63267e-18	8.90383e-16
ENSDARG00000019260	dhrs9	0.81373	7.85484e-18	9.11453e-16
ENSDARG00000020031	cldn11a	0.919392	8.37159e-18	9.66302e-16
ENSDARG00000100753	CABZ01076275.1	0.554088	8.50827e-18	9.76936e-16
ENSDARG00000093572	lamc3	1.14367	8.69318e-18	9.9297e-16
ENSDARG00000001127	slc17a6a	-0.354379	9.14276e-18	1.03891e-15
ENSDARG00000045180	acta2	1.04924	9.39217e-18	1.06175e-15
ENSDARG00000013460	wfikkn2a	1.242	1.26611e-17	1.42395e-15
ENSDARG00000060917	anln	1.42873	1.3625e-17	1.52454e-15
ENSDARG00000077103	sema4aa	1.51236	2.00931e-17	2.23687e-15
ENSDARG00000076638	FO082781.1	0.63255	2.06978e-17	2.29254e-15
ENSDARG00000051962	mmp15a	1.26976	2.11159e-17	2.3271e-15
ENSDARG00000041361	ttk	1.45535	2.12873e-17	2.33426e-15
ENSDARG00000074754	si:dkey-188i13.9	2.16629	2.41566e-17	2.63572e-15
ENSDARG00000088091	pfn1	1.15904	3.15421e-17	3.42451e-15
ENSDARG00000015575	cyp3c1	0.578648	3.22131e-17	3.48012e-15
ENSDARG00000068233	zgc:64051	1.56465	3.26751e-17	3.4956e-15
ENSDARG00000077473	mych	0.931251	3.25987e-17	3.4956e-15
ENSDARG00000079009	abca1b	1.52466	3.36068e-17	3.57782e-15
ENSDARG00000041505	itm2bb	0.63471	3.39962e-17	3.60179e-15
ENSDARG00000017121	mafba	0.756709	4.66909e-17	4.92297e-15
ENSDARG00000079994	akap13	0.451803	4.91625e-17	5.15877e-15
ENSDARG00000063313	plbd1	1.20842	5.82716e-17	6.0855e-15
ENSDARG00000043475	TAGAP	0.899823	5.98531e-17	6.22103e-15
ENSDARG00000040445	si:ch211-219a4.3	1.38284	6.01923e-17	6.22678e-15
ENSDARG00000101030	si:ch73-158p21.3	1.25708	8.33719e-17	8.58418e-15
ENSDARG00000044975	krt94	1.23711	8.54811e-17	8.76021e-15
ENSDARG00000053136	b2m	0.974884	9.439e-17	9.62822e-15
ENSDARG00000045561	dram1	1.27116	9.89389e-17	1.00455e-14
ENSDARG00000028507	itgb4	0.780982	1.02366e-16	1.03456e-14
ENSDARG00000061737	ece1	1.63032	1.1223e-16	1.12388e-14
ENSDARG00000102441	ctnna1	0.748978	1.1189e-16	1.12388e-14
ENSDARG00000074599	frmd4ba	0.917637	1.25198e-16	1.24805e-14
ENSDARG00000026070	cd82b	0.828564	1.3902e-16	1.37799e-14
ENSDARG00000092310	si:ch211-199g17.2	1.15345	1.3949e-16	1.37799e-14
ENSDARG00000090882	si:rp71-36a1.5	1.20237	1.43485e-16	1.4111e-14
ENSDARG00000052139	notch3	0.508248	1.55385e-16	1.52132e-14
ENSDARG00000078676	myrf	1.14776	1.7544e-16	1.71003e-14
ENSDARG00000024694	myo1b	0.571662	2.11685e-16	2.05418e-14
ENSDARG00000098774	si:zfos-741a10.3	1.80812	2.14686e-16	2.07413e-14
ENSDARG00000076870	piezo1	0.974365	2.20375e-16	2.11975e-14
ENSDARG00000011929	plp1b	1.01172	2.48007e-16	2.37512e-14
ENSDARG00000100729	tln1	0.457064	3.0327e-16	2.89174e-14
ENSDARG00000076025	dgkzb	-0.474733	3.40066e-16	3.22856e-14
ENSDARG00000103720	zgc:162730	0.914104	3.59586e-16	3.39917e-14
ENSDARG00000078654	tpx2	1.59841	4.64475e-16	4.37185e-14
ENSDARG00000074782	adgrg3	2.10307	4.76349e-16	4.46445e-14
ENSDARG00000108953	si:ch211-283g2.2	2.5344	4.81432e-16	4.49289e-14
ENSDARG00000082753	NC_002333.17	-0.512065	5.08411e-16	4.72456e-14
ENSDARG00000102249	pepd	0.595698	5.5948e-16	5.1772e-14
ENSDARG00000104110	col4a2	0.906825	7.13137e-16	6.57135e-14
ENSDARG00000077664	zgc:110239	0.583314	7.37844e-16	6.77056e-14
ENSDARG00000098650	iqgap3	1.44539	7.97463e-16	7.28715e-14
ENSDARG00000053113	ly75	0.586102	8.51037e-16	7.74444e-14
ENSDARG00000109929	CABZ01058721.1	0.775207	9.09263e-16	8.2401e-14
ENSDARG00000074335	boc	0.763455	1.09461e-15	9.87892e-14
ENSDARG00000016154	zfp36l1a	0.797799	1.1356e-15	1.02069e-13
ENSDARG00000094992	otx1	0.788139	1.16228e-15	1.04041e-13
ENSDARG00000069114	unc93b1	0.883916	1.1917e-15	1.06241e-13
ENSDARG00000031848	pparg	1.30703	1.22286e-15	1.08577e-13
ENSDARG00000036279	lamc1	0.747122	1.3437e-15	1.18825e-13
ENSDARG00000009208	prkcda	-0.410609	1.3688e-15	1.2016e-13
ENSDARG00000019917	epb41l3b	0.527994	1.37293e-15	1.2016e-13
ENSDARG00000052734	hmgcra	-0.902863	1.37523e-15	1.2016e-13
ENSDARG00000045066	entpd1	0.801899	1.66313e-15	1.44738e-13
ENSDARG00000101441	lima1a	0.876266	1.85586e-15	1.60873e-13
ENSDARG00000040255	ephx2	0.679621	1.9174e-15	1.65553e-13
ENSDARG00000002656	stxbp5a	-0.306088	2.064e-15	1.76819e-13
ENSDARG00000036588	mhc1zba	0.554205	2.06151e-15	1.76819e-13
ENSDARG00000041792	cx28.1	2.70042	2.0964e-15	1.78895e-13
ENSDARG00000103409	uhrf1	1.54235	2.49196e-15	2.11827e-13
ENSDARG00000004588	sox4a	0.546849	2.53738e-15	2.14854e-13
ENSDARG00000101785	laptm5	1.40219	2.62308e-15	2.21256e-13
ENSDARG00000068096	atf5a	0.98951	2.68759e-15	2.2583e-13
ENSDARG00000071860	nrn1a	-0.388695	2.73955e-15	2.29317e-13
ENSDARG00000098477	tec	1.62254	2.80948e-15	2.34277e-13
ENSDARG00000068213	fzd10	0.738405	2.99981e-15	2.4826e-13
ENSDARG00000117448	CABZ01072245.1	0.687229	2.99306e-15	2.4826e-13
ENSDARG00000099645	zgc:153184	1.26679	3.37712e-15	2.78435e-13
ENSDARG00000090949	dlg5b.1	0.580661	3.45371e-15	2.83683e-13
ENSDARG00000088123	znf217	0.956286	3.66153e-15	2.99631e-13
ENSDARG00000037997	tubb5	0.846612	4.52895e-15	3.69235e-13
ENSDARG00000078313	MYO9B	0.723811	4.79604e-15	3.89563e-13
ENSDARG00000099465	rnf213a	0.781598	4.84412e-15	3.92016e-13
ENSDARG00000002235	mmp14a	1.13919	5.02076e-15	4.04817e-13
ENSDARG00000059836	ddit3	0.600486	5.07425e-15	4.07632e-13
ENSDARG00000058731	slc2a6	1.57863	6.24092e-15	4.99524e-13
ENSDARG00000087554	cdk1	1.69486	6.85514e-15	5.46691e-13
ENSDARG00000037879	lfng	0.693125	6.96091e-15	5.53115e-13
ENSDARG00000015559	fstl1a	1.58787	7.44879e-15	5.87875e-13
ENSDARG00000071692	prex2	0.533113	7.45865e-15	5.87875e-13
ENSDARG00000074169	gpam	0.378171	7.47878e-15	5.87875e-13
ENSDARG00000036785	si:ch211-226m16.2	0.942045	7.50574e-15	5.87887e-13
ENSDARG00000074283	inpp5d	1.31104	7.70052e-15	6.00997e-13
ENSDARG00000117384	CABZ01084575.1	1.99906	7.85725e-15	6.11054e-13
ENSDARG00000100461	CABZ01078737.1	0.863452	1.02581e-14	7.94949e-13
ENSDARG00000010096	slc1a6	-0.464007	1.05711e-14	8.16321e-13
ENSDARG00000035521	sfrp1a	0.748124	1.18473e-14	9.11659e-13
ENSDARG00000008275	klhl24b	0.65206	1.33012e-14	1.01996e-12
ENSDARG00000055876	msmo1	-0.805099	1.4635e-14	1.11832e-12
ENSDARG00000058160	tnfaip2b	2.53081	1.4907e-14	1.13516e-12
ENSDARG00000010794	tfeb	1.21066	1.54783e-14	1.17459e-12
ENSDARG00000075643	ifi35	1.15791	1.83678e-14	1.38905e-12
ENSDARG00000012600	si:dkey-97a13.6	1.65694	1.94977e-14	1.46943e-12
ENSDARG00000017744	smc2	1.36232	2.22772e-14	1.67316e-12
ENSDARG00000070043	dars1	0.422077	2.24346e-14	1.67923e-12
ENSDARG00000041060	lgals9l3	1.66928	2.55129e-14	1.90314e-12
ENSDARG00000096311	si:dkey-211g8.8	3.15357	2.78592e-14	2.07112e-12
ENSDARG00000076443	si:dkey-183c6.8	-0.383591	2.94591e-14	2.18266e-12
ENSDARG00000027740	adcyap1b	-0.441611	2.96498e-14	2.18939e-12
ENSDARG00000033735	ncf1	0.722772	3.10444e-14	2.28468e-12
ENSDARG00000090615	cd59	1.13542	3.18775e-14	2.33815e-12
ENSDARG00000092985	CU499330.1	1.05976	3.44411e-14	2.51776e-12
ENSDARG00000031240	kidins220a	0.954722	3.62938e-14	2.6404e-12
ENSDARG00000039007	eno3	0.778993	3.63595e-14	2.6404e-12
ENSDARG00000100897	pdgfrb	0.906546	3.7063e-14	2.68261e-12
ENSDARG00000104874	fzd6	0.678798	3.7822e-14	2.72853e-12
ENSDARG00000055009	col4a1	0.925068	3.90057e-14	2.78643e-12
ENSDARG00000076144	icam3	0.841151	3.90003e-14	2.78643e-12
ENSDARG00000099313	naga	0.718498	3.89092e-14	2.78643e-12
ENSDARG00000038424	c4b	1.47528	3.93496e-14	2.80187e-12
ENSDARG00000093052	c6	1.76728	3.96278e-14	2.81255e-12
ENSDARG00000104484	itgb1b	0.705508	4.21225e-14	2.97996e-12
ENSDARG00000026787	aqp7	1.7998	4.35336e-14	3.06989e-12
ENSDARG00000005414	grapa	1.35967	4.3979e-14	3.09136e-12
ENSDARG00000038066	kpna2	1.50663	4.70636e-14	3.29761e-12
ENSDARG00000102483	numa1	1.07673	4.92119e-14	3.43715e-12
ENSDARG00000089404	si:dkey-24p1.7	1.59552	5.48524e-14	3.81894e-12
ENSDARG00000028389	rab44	0.956668	5.5469e-14	3.84966e-12
ENSDARG00000105529	vgf	-0.39555	5.94493e-14	4.11288e-12
ENSDARG00000005350	dip2ba	0.65133	6.24381e-14	4.30607e-12
ENSDARG00000021895	disc1	0.952987	6.85631e-14	4.71366e-12
ENSDARG00000073675	tlr8b	1.31665	7.17399e-14	4.91665e-12
ENSDARG00000039125	map4k5	0.526954	8.83108e-14	6.03347e-12
ENSDARG00000024540	tspan36	1.77522	9.62439e-14	6.55505e-12
ENSDARG00000098293	si:dkey-27i16.2	1.15129	9.84961e-14	6.68767e-12
ENSDARG00000025641	gli2a	1.01277	1.07634e-13	7.26315e-12
ENSDARG00000104472	si:ch211-39i2.2	1.49225	1.07416e-13	7.26315e-12
ENSDARG00000034718	tfpia	1.0462	1.13771e-13	7.65369e-12
ENSDARG00000056473	chaf1b	1.45089	1.2549e-13	8.39479e-12
ENSDARG00000079267	fermt3a	1.28981	1.25552e-13	8.39479e-12
ENSDARG00000016774	plekho2	0.635736	1.27216e-13	8.48016e-12
ENSDARG00000012555	ak5	-0.3581	1.31519e-13	8.74045e-12
ENSDARG00000087736	si:dkey-118k5.3	1.5776	1.32954e-13	8.80912e-12
ENSDARG00000061328	cdon	0.808339	1.34423e-13	8.87959e-12
ENSDARG00000088634	adcy1b	-0.398129	1.34907e-13	8.88482e-12
ENSDARG00000013598	tnfb	2.44745	1.48278e-13	9.73466e-12
ENSDARG00000112045	AXL	0.674216	1.48699e-13	9.73466e-12
ENSDARG00000008816	glud1a	0.790131	1.54341e-13	1.00441e-11
ENSDARG00000013430	bhmt	0.859725	1.54185e-13	1.00441e-11
ENSDARG00000010948	kif11	1.57995	1.59012e-13	1.03174e-11
ENSDARG00000078979	arhgef40	0.862938	1.60953e-13	1.04126e-11
ENSDARG00000031776	fthl27	0.430912	1.61754e-13	1.04336e-11
ENSDARG00000063475	abcg1	0.738354	1.62632e-13	1.04595e-11
ENSDARG00000013168	jag1b	0.520693	1.64653e-13	1.05585e-11
ENSDARG00000015805	cgnl1	0.921828	1.69e-13	1.08057e-11
ENSDARG00000003931	cndp2	0.824088	1.79826e-13	1.14645e-11
ENSDARG00000036427	slc3a2a	1.21199	1.86147e-13	1.1833e-11
ENSDARG00000028066	diras1a	-0.354453	1.95434e-13	1.23875e-11
ENSDARG00000095830	serpinb1l1	1.46597	1.97755e-13	1.24985e-11
ENSDARG00000000906	skap2	1.34533	2.1175e-13	1.33445e-11
ENSDARG00000054272	caprin1b	0.498679	2.25339e-13	1.41602e-11
ENSDARG00000070670	crip2	0.692654	2.29104e-13	1.43556e-11
ENSDARG00000002701	rasl12	1.29632	2.30651e-13	1.44114e-11
ENSDARG00000098405	map3k1	0.658243	2.31961e-13	1.44521e-11
ENSDARG00000079175	si:ch211-79k12.1	1.09666	2.41979e-13	1.50335e-11
ENSDARG00000104980	CU695117.1	1.40481	2.4931e-13	1.54453e-11
ENSDARG00000044341	chst7	0.483895	2.53656e-13	1.56702e-11
ENSDARG00000100582	si:ch211-195b11.3	3.11326	2.57514e-13	1.58639e-11
ENSDARG00000043148	slc1a3b	0.852001	2.85598e-13	1.75447e-11
ENSDARG00000099390	lama2	1.34681	3.06786e-13	1.87936e-11
ENSDARG00000060312	wdr62	1.01488	3.24386e-13	1.98165e-11
ENSDARG00000029353	serpine2	0.768493	3.41777e-13	2.07632e-11
ENSDARG00000055226	slc7a7	1.61025	3.41371e-13	2.07632e-11
ENSDARG00000092731	mhc1uka	1.19803	3.50469e-13	2.12324e-11
ENSDARG00000059792	trpm5	2.25385	3.67504e-13	2.22031e-11
ENSDARG00000008165	caspa	1.66651	3.84875e-13	2.31632e-11
ENSDARG00000020053	nkd1	0.559167	3.85508e-13	2.31632e-11
ENSDARG00000017676	mmp2	0.815777	3.90617e-13	2.3406e-11
ENSDARG00000052429	syngr2a	1.04225	4.12896e-13	2.46736e-11
ENSDARG00000003113	ada	0.887607	4.18161e-13	2.49204e-11
ENSDARG00000039459	qsox1	1.0862	4.22719e-13	2.50558e-11
ENSDARG00000058358	krt8	0.936744	4.2268e-13	2.50558e-11
ENSDARG00000008540	sox21b	0.584976	4.25099e-13	2.5129e-11
ENSDARG00000055075	svila	0.509369	4.40472e-13	2.59677e-11
ENSDARG00000009401	vcanb	0.968795	4.98812e-13	2.93283e-11
ENSDARG00000002196	bach1b	0.814199	5.22905e-13	3.06626e-11
ENSDARG00000076673	dspb	0.628333	6.01261e-13	3.50698e-11
ENSDARG00000105285	FAT4	0.490478	6.00849e-13	3.50698e-11
ENSDARG00000076228	kif2c	1.59902	6.91555e-13	4.02294e-11
ENSDARG00000025826	gna12a	0.537904	7.29598e-13	4.23302e-11
ENSDARG00000087681	si:dkey-1c11.1	0.807468	7.42046e-13	4.29388e-11
ENSDARG00000102798	mcm2	1.07603	7.48356e-13	4.319e-11
ENSDARG00000104325	plek	1.22141	7.71961e-13	4.44354e-11
ENSDARG00000038159	tcf7l1a	0.783706	7.80526e-13	4.46938e-11
ENSDARG00000099674	dicp3.1	1.43712	7.80186e-13	4.46938e-11
ENSDARG00000013681	si:dkey-42i9.6	0.523689	8.05485e-13	4.60029e-11
ENSDARG00000039852	ftr93	1.25362	8.08705e-13	4.60668e-11
ENSDARG00000077139	col6a3	1.55508	8.2454e-13	4.68471e-11
ENSDARG00000055398	foxc1b	0.833248	8.58843e-13	4.867e-11
ENSDARG00000068177	pak2a	0.781999	8.77439e-13	4.95957e-11
ENSDARG00000044125	txn	1.82812	9.3047e-13	5.24579e-11
ENSDARG00000061177	mov10b.1	1.84697	1.05619e-12	5.93931e-11
ENSDARG00000062023	fndc3bb	0.768208	1.26013e-12	7.0617e-11
ENSDARG00000103002	nptna	-0.3361	1.26222e-12	7.0617e-11
ENSDARG00000042894	tyms	1.40664	1.29626e-12	7.23365e-11
ENSDARG00000102291	eef1da	0.843082	1.30643e-12	7.2719e-11
ENSDARG00000013750	eno1b	0.607292	1.36239e-12	7.56422e-11
ENSDARG00000032264	mybl2b	1.36519	1.45603e-12	8.06368e-11
ENSDARG00000089362	grn1	2.48391	1.46156e-12	8.07394e-11
ENSDARG00000023053	niban1b	1.2651	1.70851e-12	9.4144e-11
ENSDARG00000024537	emilin1a	1.20993	1.76705e-12	9.71259e-11
ENSDARG00000019353	sparc	0.798807	1.81373e-12	9.94423e-11
ENSDARG00000041926	dlg4a	-0.395581	1.91499e-12	1.04472e-10
ENSDARG00000117133	cst14b.1	0.923195	1.91344e-12	1.04472e-10
ENSDARG00000007825	map2k1	-0.325435	2.07444e-12	1.1289e-10
ENSDARG00000094295	CR855337.1	1.15171	2.1337e-12	1.15827e-10
ENSDARG00000035879	fuca1.2	0.845788	2.16339e-12	1.17149e-10
ENSDARG00000104197	ptpn22	1.38271	2.1767e-12	1.1758e-10
ENSDARG00000039626	nrgna	-0.370854	2.18947e-12	1.17979e-10
ENSDARG00000052515	calcoco2	0.792833	2.41384e-12	1.2975e-10
ENSDARG00000043130	notch2	0.573692	2.4445e-12	1.31077e-10
ENSDARG00000069961	il21r.1	1.14784	2.48588e-12	1.3297e-10
ENSDARG00000014273	camk2d2	-0.35081	2.64163e-12	1.40957e-10
ENSDARG00000061600	cemip2	0.861449	2.72429e-12	1.45016e-10
ENSDARG00000060390	stk26	0.715355	2.8509e-12	1.51388e-10
ENSDARG00000075707	nid2a	1.2123	2.91961e-12	1.53918e-10
ENSDARG00000093381	tgm2l	1.40418	2.91685e-12	1.53918e-10
ENSDARG00000108340	si:ch211-283g2.2	2.24744	2.90844e-12	1.53918e-10
ENSDARG00000036558	col18a1a	0.808343	3.14421e-12	1.65361e-10
ENSDARG00000105643	adgrg1	1.44392	3.28541e-12	1.72374e-10
ENSDARG00000055938	tspan14	0.726324	3.31436e-12	1.73478e-10
ENSDARG00000012593	col5a1	0.663786	3.34343e-12	1.74583e-10
ENSDARG00000039150	lgmn	0.51599	3.42764e-12	1.78555e-10
ENSDARG00000010018	qki2	0.454747	3.48634e-12	1.81182e-10
ENSDARG00000068711	crfb4	1.06216	3.58186e-12	1.85706e-10
ENSDARG00000077842	ajuba	0.653253	3.73718e-12	1.93302e-10
ENSDARG00000101482	hk2	1.24342	3.76729e-12	1.94401e-10
ENSDARG00000089486	cplx3b	-0.439197	3.78671e-12	1.94944e-10
ENSDARG00000076574	si:ch73-160i9.3	1.22587	3.87372e-12	1.98957e-10
ENSDARG00000042440	p2rx7	0.891036	3.9323e-12	2.01494e-10
ENSDARG00000099812	si:dkey-31f5.11	-0.445745	4.05836e-12	2.07468e-10
ENSDARG00000062081	tbc1d1	0.901902	4.18179e-12	2.13281e-10
ENSDARG00000071863	itgb1a	0.58069	4.56275e-12	2.32171e-10
ENSDARG00000068784	vsir	0.96397	4.57456e-12	2.32233e-10
ENSDARG00000051975	cd99	0.53674	4.6284e-12	2.33884e-10
ENSDARG00000086057	plxnd1	0.892984	4.61965e-12	2.33884e-10
ENSDARG00000099138	btr29	2.8186	4.72398e-12	2.38164e-10
ENSDARG00000099194	CABZ01058261.1	1.28964	4.98777e-12	2.50887e-10
ENSDARG00000112019	CABZ01065423.1	1.30661	5.0689e-12	2.54385e-10
ENSDARG00000098834	sox4b	0.43223	5.2064e-12	2.60688e-10
ENSDARG00000035120	gldc	0.626023	5.31581e-12	2.6556e-10
ENSDARG00000044569	cldn19	1.05325	5.58272e-12	2.7826e-10
ENSDARG00000059049	zgc:174904	2.8238	5.60281e-12	2.78628e-10
ENSDARG00000044612	c1qb	1.89928	5.79438e-12	2.87504e-10
ENSDARG00000063438	srebf2	-0.6563	6.05568e-12	2.9979e-10
ENSDARG00000099980	bpifcl	1.49506	6.20308e-12	3.06396e-10
ENSDARG00000104495	pltp	0.708889	6.79105e-12	3.34684e-10
ENSDARG00000019098	cd82a	0.574521	7.0161e-12	3.45e-10
ENSDARG00000094984	si:ch211-197g15.8	1.0479	7.03589e-12	3.452e-10
ENSDARG00000006677	ripk1l	0.913687	7.13806e-12	3.4943e-10
ENSDARG00000033614	rasgef1ba	-0.288942	7.42542e-12	3.62688e-10
ENSDARG00000008723	prkcba	-0.359086	7.49421e-12	3.65235e-10
ENSDARG00000020219	dld	0.833522	8.20544e-12	3.9901e-10
ENSDARG00000078912	si:ch73-24k9.2	1.38913	8.44197e-12	4.09603e-10
ENSDARG00000010710	msi1	0.56436	8.63585e-12	4.18024e-10
ENSDARG00000094832	F13A1	1.64608	8.65364e-12	4.18024e-10
ENSDARG00000019564	asap2b	1.42478	8.71371e-12	4.20001e-10
ENSDARG00000070161	vamp3	0.549111	8.79796e-12	4.23132e-10
ENSDARG00000092725	si:dkey-188i13.8	2.94805	9.19968e-12	4.41484e-10
ENSDARG00000002479	ercc6l	1.57827	9.74471e-12	4.66618e-10
ENSDARG00000038386	ascl1a	0.663295	9.8161e-12	4.69013e-10
ENSDARG00000076058	gba	0.493278	9.84534e-12	4.69387e-10
ENSDARG00000035706	dock6	0.470316	1.01587e-11	4.83275e-10
ENSDARG00000010008	vim	0.734126	1.0784e-11	5.11914e-10
ENSDARG00000090912	npc2	0.773907	1.09452e-11	5.18445e-10
ENSDARG00000086815	MYADM	0.876613	1.1308e-11	5.34474e-10
ENSDARG00000096922	CR376745.1	-0.363982	1.17097e-11	5.52272e-10
ENSDARG00000053493	aldh1a2	0.857877	1.23196e-11	5.79788e-10
ENSDARG00000035852	cart3	-0.700888	1.25987e-11	5.9039e-10
ENSDARG00000104672	CABZ01074397.1	0.539461	1.25895e-11	5.9039e-10
ENSDARG00000086332	bri3	0.446907	1.29725e-11	6.06611e-10
ENSDARG00000090398	CABZ01067973.1	-0.469961	1.31523e-11	6.13711e-10
ENSDARG00000076564	hspg2	0.575379	1.36125e-11	6.33835e-10
ENSDARG00000021086	znf367	1.12517	1.47022e-11	6.82053e-10
ENSDARG00000034470	aldoab	1.1305	1.47103e-11	6.82053e-10
ENSDARG00000091756	insm1a	1.11952	1.55045e-11	7.17363e-10
ENSDARG00000009484	arf1	0.889389	1.56606e-11	7.23058e-10
ENSDARG00000105179	hdac7a	0.79018	1.67735e-11	7.72813e-10
ENSDARG00000015472	gpc4	0.484959	1.68418e-11	7.74334e-10
ENSDARG00000042221	mthfd1l	1.97075	1.72756e-11	7.92617e-10
ENSDARG00000097057	fxyd6l	0.739352	1.78259e-11	8.16157e-10
ENSDARG00000011094	ccna2	1.36291	1.82548e-11	8.34053e-10
ENSDARG00000086166	si:ch211-286b5.9	1.84461	1.86843e-11	8.51901e-10
ENSDARG00000068199	pld3	0.867024	1.87689e-11	8.53985e-10
ENSDARG00000074904	si:ch211-253b8.5	1.03793	1.94293e-11	8.82205e-10
ENSDARG00000004372	fmnl3	0.64773	2.0071e-11	9.09455e-10
ENSDARG00000017504	si:ch211-1o7.3	1.28662	2.01764e-11	9.12348e-10
ENSDARG00000032631	ltb4r	1.36174	2.16892e-11	9.78736e-10
ENSDARG00000088283	si:ch73-248e21.5	1.35155	2.19606e-11	9.8895e-10
ENSDARG00000021443	zfp36l1b	0.564126	2.21665e-11	9.96174e-10
ENSDARG00000009779	mcl1a	0.520532	2.24856e-11	1.00845e-09
ENSDARG00000034187	calm1b	-0.292547	2.4199e-11	1.07892e-09
ENSDARG00000045560	mybpc1	1.5942	2.4117e-11	1.07892e-09
ENSDARG00000077298	gas1a	0.713812	2.42046e-11	1.07892e-09
ENSDARG00000056532	serinc2	0.816215	2.46382e-11	1.09602e-09
ENSDARG00000078241	map7a	-0.316814	2.55332e-11	1.13354e-09
ENSDARG00000114086	DOCK9	0.559024	2.73278e-11	1.21076e-09
ENSDARG00000017320	f11r.1	1.16382	2.74989e-11	1.21589e-09
ENSDARG00000060368	syn1	-0.265718	2.79537e-11	1.23351e-09
ENSDARG00000025254	s100a10b	0.753633	3.02951e-11	1.33414e-09
ENSDARG00000056619	arhgap42a	0.787263	3.03771e-11	1.33507e-09
ENSDARG00000069461	rnaseka	1.28197	3.09035e-11	1.35549e-09
ENSDARG00000029476	ldlra	-1.15906	3.12267e-11	1.36693e-09
ENSDARG00000035895	fndc5b	-0.35467	3.25413e-11	1.42164e-09
ENSDARG00000042824	nfe2l2a	0.429144	3.31451e-11	1.43976e-09
ENSDARG00000071304	tbc1d2	1.05631	3.3153e-11	1.43976e-09
ENSDARG00000077467	sox10	0.558099	3.30527e-11	1.43976e-09
ENSDARG00000045681	irf5	1.19523	3.33707e-11	1.44635e-09
ENSDARG00000092903	C18H15orf48	1.08492	3.38788e-11	1.46547e-09
ENSDARG00000070822	cnp	0.711488	3.42343e-11	1.47794e-09
ENSDARG00000105209	MPRIP	-0.385675	3.5783e-11	1.54176e-09
ENSDARG00000113045	CABZ01063543.1	1.21082	3.64926e-11	1.56925e-09
ENSDARG00000001452	adam8a	2.37409	3.81722e-11	1.63827e-09
ENSDARG00000053468	adam10a	0.530516	3.86172e-11	1.65413e-09
ENSDARG00000105142	tcirg1b	0.68467	3.97487e-11	1.69928e-09
ENSDARG00000074869	si:ch1073-291c23.2	0.697049	4.47418e-11	1.90901e-09
ENSDARG00000087857	si:ch211-180a12.2	0.577541	4.67373e-11	1.99028e-09
ENSDARG00000042616	sema3h	-0.323439	4.70159e-11	1.99827e-09
ENSDARG00000117263	CABZ01056054.1	2.4968	4.71098e-11	1.99839e-09
ENSDARG00000063407	LO018340.1	0.560999	4.77441e-11	2.02138e-09
ENSDARG00000112234	endouc	1.10463	4.94168e-11	2.08817e-09
ENSDARG00000058693	cast	0.439093	5.03484e-11	2.12344e-09
ENSDARG00000076189	ccdc88b	1.00876	5.21683e-11	2.19598e-09
ENSDARG00000071697	zgc:66433	0.586828	5.73749e-11	2.41051e-09
ENSDARG00000052322	tlr5b	0.862585	6.06529e-11	2.54336e-09
ENSDARG00000009534	wls	0.764485	6.1427e-11	2.57091e-09
ENSDARG00000052396	pkz	1.34208	6.64994e-11	2.7779e-09
ENSDARG00000037998	flot1b	0.581889	7.12698e-11	2.97152e-09
ENSDARG00000001558	kifc1	1.32793	7.29677e-11	3.03653e-09
ENSDARG00000054827	ssuh2.4	1.49945	7.42469e-11	3.08392e-09
ENSDARG00000051923	ccnb1	1.16447	7.74321e-11	3.21014e-09
ENSDARG00000088439	gm2a	0.447028	7.7817e-11	3.22001e-09
ENSDARG00000014248	pdlim3b	0.981365	7.83023e-11	3.23399e-09
ENSDARG00000022309	dspa	0.745428	8.12989e-11	3.35144e-09
ENSDARG00000034643	fhl3a	1.41039	8.26585e-11	3.40109e-09
ENSDARG00000014031	abcc2	0.673604	8.36671e-11	3.42972e-09
ENSDARG00000097187	si:ch211-153l6.6	-0.314324	8.36553e-11	3.42972e-09
ENSDARG00000040266	sox19b	0.510919	8.44751e-11	3.45639e-09
ENSDARG00000100660	si:ch73-252i11.1	0.769645	8.53826e-11	3.48701e-09
ENSDARG00000062748	pkn1b	0.755176	8.57976e-11	3.49745e-09
ENSDARG00000071416	gna15.4	2.16363	8.73739e-11	3.5551e-09
ENSDARG00000043658	cxadr	0.819615	8.77119e-11	3.56224e-09
ENSDARG00000022668	grapb	-0.609612	9.00854e-11	3.65187e-09
ENSDARG00000053617	camk2a	-0.340693	9.30148e-11	3.76367e-09
ENSDARG00000040076	pycard	1.43609	9.35654e-11	3.77897e-09
ENSDARG00000033042	ptprja	0.971559	9.63842e-11	3.88566e-09
ENSDARG00000069017	elnb	1.71321	9.9294e-11	3.99563e-09
ENSDARG00000034588	scn4ab	2.22746	1.00723e-10	4.04571e-09
ENSDARG00000098438	slc6a6b	0.630478	1.07e-10	4.28998e-09
ENSDARG00000014348	stk17b	0.749776	1.09451e-10	4.38024e-09
ENSDARG00000014674	acsl3b	-0.275132	1.13659e-10	4.54034e-09
ENSDARG00000104045	tlr22	1.53416	1.17318e-10	4.67799e-09
ENSDARG00000022509	cox4i2	0.661753	1.1773e-10	4.68593e-09
ENSDARG00000080337	NC_002333.4	-0.517428	1.18258e-10	4.69841e-09
ENSDARG00000104474	il6r	0.965216	1.22061e-10	4.84071e-09
ENSDARG00000019362	ptbp1a	0.646117	1.24561e-10	4.93095e-09
ENSDARG00000068367	nfkbie	0.856538	1.25257e-10	4.94959e-09
ENSDARG00000101322	tfr1a	0.79512	1.25655e-10	4.95638e-09
ENSDARG00000007383	kcnk6	0.735947	1.27217e-10	5.00897e-09
ENSDARG00000022712	stat3	0.444568	1.35175e-10	5.31275e-09
ENSDARG00000009702	ascl1b	1.42147	1.35897e-10	5.33159e-09
ENSDARG00000116524	zgc:103700	1.07053	1.36575e-10	5.34862e-09
ENSDARG00000070109	ncapg	1.66746	1.4013e-10	5.47806e-09
ENSDARG00000059672	arhgap36	0.916876	1.41399e-10	5.51784e-09
ENSDARG00000077029	bub1	1.24596	1.42666e-10	5.55739e-09
ENSDARG00000088140	hsd17b7	-0.740502	1.46866e-10	5.71085e-09
ENSDARG00000018529	lipf	0.431489	1.49161e-10	5.78984e-09
ENSDARG00000018110	pak4	0.402967	1.53035e-10	5.92971e-09
ENSDARG00000023228	vsnl1a	-0.348905	1.54345e-10	5.96991e-09
ENSDARG00000062129	mxra8b	1.43656	1.57619e-10	6.08582e-09
ENSDARG00000042428	gstt1a	1.69077	1.58858e-10	6.12288e-09
ENSDARG00000041799	cx43	0.296438	1.65041e-10	6.3406e-09
ENSDARG00000058820	bin1b	1.59719	1.65085e-10	6.3406e-09
ENSDARG00000098733	pxdn	0.840854	1.68998e-10	6.47955e-09
ENSDARG00000061764	ahnak	0.668284	1.71002e-10	6.54495e-09
ENSDARG00000041041	cxcr3.2	1.52253	1.85996e-10	7.1064e-09
ENSDARG00000055901	steap4	0.90413	1.94223e-10	7.40783e-09
ENSDARG00000011317	adra1ba	-0.449214	2.00769e-10	7.6442e-09
ENSDARG00000079307	si:dkey-205h13.1	-0.337275	2.05166e-10	7.7981e-09
ENSDARG00000078797	dennd3a	0.729071	2.05773e-10	7.80761e-09
ENSDARG00000045661	irf7	1.21682	2.10176e-10	7.96093e-09
ENSDARG00000075891	sall1b	1.27851	2.11801e-10	7.99486e-09
ENSDARG00000114825	SCARF2	0.829418	2.11677e-10	7.99486e-09
ENSDARG00000043403	paox1	1.05719	2.12467e-10	8.00619e-09
ENSDARG00000007823	atf3	1.04896	2.17207e-10	8.17078e-09
ENSDARG00000098312	scarb2a	-0.53724	2.23112e-10	8.37853e-09
ENSDARG00000045308	pola1	0.658258	2.25257e-10	8.44465e-09
ENSDARG00000017180	npc1	0.322175	2.26958e-10	8.49389e-09
ENSDARG00000031678	col5a2a	1.03936	2.38359e-10	8.90535e-09
ENSDARG00000096562	wu:fj29h11	0.986502	2.40783e-10	8.98064e-09
ENSDARG00000037455	ugt8	1.15368	2.48203e-10	9.24167e-09
ENSDARG00000020976	ubald1b	0.695476	2.5284e-10	9.37412e-09
ENSDARG00000040705	glsb	-0.255403	2.52314e-10	9.37412e-09
ENSDARG00000051857	tes	1.1167	2.53043e-10	9.37412e-09
ENSDARG00000096554	si:dkey-25o16.4	1.21916	2.53619e-10	9.37963e-09
ENSDARG00000001463	tdh2	-0.438471	2.71102e-10	1.00093e-08
ENSDARG00000061274	lss	-1.79057	2.80038e-10	1.03219e-08
ENSDARG00000010181	asap2a	0.390186	2.87221e-10	1.05689e-08
ENSDARG00000007708	nsa2	0.517784	2.92709e-10	1.07523e-08
ENSDARG00000014746	rbfox1	-0.299659	2.93186e-10	1.07523e-08
ENSDARG00000021242	mvp	0.56731	2.99203e-10	1.09546e-08
ENSDARG00000078824	si:ch211-66e2.3	1.14614	3.06547e-10	1.12048e-08
ENSDARG00000074927	bub1bb	1.36761	3.11111e-10	1.13527e-08
ENSDARG00000070787	jupa	0.639216	3.2573e-10	1.18664e-08
ENSDARG00000014943	kif23	1.30653	3.28097e-10	1.19328e-08
ENSDARG00000056888	dnah5l	0.879367	3.46258e-10	1.25517e-08
ENSDARG00000062349	arhgap15	1.07791	3.46135e-10	1.25517e-08
ENSDARG00000036159	trhrb	-0.449433	3.51291e-10	1.27132e-08
ENSDARG00000020235	sept9a	0.792192	3.55275e-10	1.28361e-08
ENSDARG00000077811	sox11a	0.723341	3.60611e-10	1.30075e-08
ENSDARG00000102855	neo1a	0.496455	3.66963e-10	1.32149e-08
ENSDARG00000105408	BX248082.2	0.663116	3.68856e-10	1.32613e-08
ENSDARG00000068261	pros1	0.58745	3.90373e-10	1.40119e-08
ENSDARG00000004232	dlb	0.755087	3.92429e-10	1.40627e-08
ENSDARG00000091699	capn2a	0.853949	4.08201e-10	1.4604e-08
ENSDARG00000086616	cabz01093075.1	1.01009	4.10201e-10	1.46516e-08
ENSDARG00000010255	bin2b	0.795463	4.19805e-10	1.49218e-08
ENSDARG00000020625	jak1	0.384634	4.18476e-10	1.49218e-08
ENSDARG00000104404	b4galt1l	0.646919	4.19481e-10	1.49218e-08
ENSDARG00000019507	mcm5	0.918913	4.22175e-10	1.49817e-08
ENSDARG00000074670	matk	1.78973	4.32449e-10	1.53216e-08
ENSDARG00000074052	si:ch211-281g13.5	1.81044	4.50257e-10	1.59268e-08
ENSDARG00000077231	vwf	0.799991	4.51282e-10	1.59373e-08
ENSDARG00000090767	si:ch211-136m16.8	0.797578	4.55263e-10	1.60521e-08
ENSDARG00000002403	nusap1	1.20441	4.765e-10	1.67739e-08
ENSDARG00000026224	fanci	1.60519	4.95021e-10	1.73979e-08
ENSDARG00000026726	anxa1a	1.21488	5.16121e-10	1.81105e-08
ENSDARG00000067719	wwtr1	0.759282	5.2215e-10	1.82928e-08
ENSDARG00000093975	si:dkey-222h21.9	1.3768	5.35435e-10	1.87283e-08
ENSDARG00000070497	bicc1b	0.701072	5.74983e-10	2.00795e-08
ENSDARG00000010792	cdc25b	0.629841	5.79916e-10	2.02196e-08
ENSDARG00000040492	mthfd1b	0.609061	5.89276e-10	2.05133e-08
ENSDARG00000017794	sdr16c5b	0.540685	5.94046e-10	2.06466e-08
ENSDARG00000054543	samsn1a	1.04731	6.19671e-10	2.15032e-08
ENSDARG00000058133	foxd2	0.66037	6.37859e-10	2.20994e-08
ENSDARG00000044613	c1qa	1.59408	6.46695e-10	2.23702e-08
ENSDARG00000062986	pnpla7a	0.414348	6.60477e-10	2.28109e-08
ENSDARG00000062552	lpar6a	0.538486	6.89204e-10	2.37656e-08
ENSDARG00000015902	stat6	0.771435	7.01881e-10	2.41648e-08
ENSDARG00000037588	bhlhe23	-0.42525	7.28902e-10	2.50557e-08
ENSDARG00000038687	nfkb2	0.438789	7.64686e-10	2.6242e-08
ENSDARG00000097680	si:ch211-241f5.3	0.960169	7.65805e-10	2.6242e-08
ENSDARG00000012729	hcls1	1.08575	7.7035e-10	2.63565e-08
ENSDARG00000110178	CABZ01066694.1	1.16932	7.72253e-10	2.63805e-08
ENSDARG00000030161	ppp1r14bb	0.689582	7.85636e-10	2.67959e-08
ENSDARG00000095627	c1qc	1.6685	7.90698e-10	2.69267e-08
ENSDARG00000077709	iqsec2b	-0.285746	8.11116e-10	2.75792e-08
ENSDARG00000076004	ppp2r3b	0.737549	8.14547e-10	2.7653e-08
ENSDARG00000057683	mcm6	0.958136	8.50827e-10	2.884e-08
ENSDARG00000027963	camkva	-0.40526	8.6757e-10	2.93621e-08
ENSDARG00000096508	BX322618.1	1.13195	8.74131e-10	2.95386e-08
ENSDARG00000052765	gria2b	-0.289968	9.06586e-10	3.05882e-08
ENSDARG00000077618	rin3	0.930406	9.28478e-10	3.12787e-08
ENSDARG00000097075	CU855801.1	2.16466	9.47774e-10	3.18798e-08
ENSDARG00000086337	si:dkey-102g19.3	1.34695	9.49646e-10	3.18938e-08
ENSDARG00000032765	net1	0.768999	9.76367e-10	3.27411e-08
ENSDARG00000076484	stab1	0.651101	9.88511e-10	3.30978e-08
ENSDARG00000077918	dnase2b	1.03252	9.9199e-10	3.31636e-08
ENSDARG00000100927	nfatc2a	1.10844	1.00057e-09	3.33994e-08
ENSDARG00000011640	syt5b	-0.286478	1.06647e-09	3.55453e-08
ENSDARG00000014180	ildr2	0.765779	1.10188e-09	3.66698e-08
ENSDARG00000104541	msh6	0.401211	1.11759e-09	3.71362e-08
ENSDARG00000037307	gnpda1	1.07811	1.16409e-09	3.86229e-08
ENSDARG00000062553	bach1a	0.487786	1.19264e-09	3.95103e-08
ENSDARG00000055133	cenpf	1.35757	1.23306e-09	4.07261e-08
ENSDARG00000110040	CABZ01092781.1	1.05772	1.23242e-09	4.07261e-08
ENSDARG00000046098	ebp	-0.838007	1.24584e-09	4.10864e-08
ENSDARG00000055966	cflara	0.639396	1.29657e-09	4.26953e-08
ENSDARG00000014685	esco2	1.16612	1.31338e-09	4.3184e-08
ENSDARG00000104255	arhgap27	0.594905	1.33626e-09	4.38704e-08
ENSDARG00000078187	slc12a5b	-0.319941	1.35568e-09	4.44416e-08
ENSDARG00000079703	si:dkey-18p12.4	2.35057	1.38444e-09	4.53166e-08
ENSDARG00000096859	si:ch211-286b4.4	0.58233	1.39724e-09	4.56675e-08
ENSDARG00000014954	snx33	0.814872	1.4012e-09	4.57289e-08
ENSDARG00000056910	CU234171.1	1.8633	1.4187e-09	4.62311e-08
ENSDARG00000073893	dnase2	0.99316	1.4403e-09	4.68655e-08
ENSDARG00000053724	adcyap1r1a	-0.360741	1.46382e-09	4.756e-08
ENSDARG00000079204	adam11	-0.271291	1.47169e-09	4.77451e-08
ENSDARG00000037238	smad5	0.601256	1.49559e-09	4.84488e-08
ENSDARG00000100851	gphnb	-0.409466	1.50114e-09	4.85568e-08
ENSDARG00000099476	zgc:174863	0.750417	1.53134e-09	4.94608e-08
ENSDARG00000019181	rpsa	0.450773	1.53882e-09	4.96292e-08
ENSDARG00000092517	gpsm1a	0.467446	1.55943e-09	5.02199e-08
ENSDARG00000095654	tns3.1	2.47224	1.59208e-09	5.11965e-08
ENSDARG00000108038	CABZ01109481.1	0.982143	1.66821e-09	5.3566e-08
ENSDARG00000089661	FO704622.1	1.50057	1.67343e-09	5.36549e-08
ENSDARG00000027397	vangl2	0.469647	1.67916e-09	5.376e-08
ENSDARG00000052039	caspb	1.27437	1.69385e-09	5.41512e-08
ENSDARG00000056065	mov10b.2	1.94678	1.76351e-09	5.62964e-08
ENSDARG00000037553	il1rapl2	-0.369996	1.96142e-09	6.25232e-08
ENSDARG00000002230	sypb	-0.274146	1.97959e-09	6.30107e-08
ENSDARG00000030289	jag1a	0.698212	2.03952e-09	6.48242e-08
ENSDARG00000027828	grin1a	-0.304749	2.14178e-09	6.7976e-08
ENSDARG00000097530	xkr5b	1.43295	2.1583e-09	6.84012e-08
ENSDARG00000018404	krt18a.1	0.699501	2.16697e-09	6.85768e-08
ENSDARG00000044091	pitpnab	-0.296723	2.22411e-09	7.02838e-08
ENSDARG00000071685	slco5a1a	0.452274	2.25295e-09	7.10928e-08
ENSDARG00000101366	gpr1	0.587579	2.27203e-09	7.15919e-08
ENSDARG00000088878	c1qtnf1	0.788261	2.36241e-09	7.43328e-08
ENSDARG00000015460	racgap1	1.63206	2.39738e-09	7.53253e-08
ENSDARG00000088187	CR381544.1	-0.374474	2.45453e-09	7.70105e-08
ENSDARG00000026985	lims1	0.364745	2.46516e-09	7.72335e-08
ENSDARG00000074691	mms22l	1.39537	2.64843e-09	8.28569e-08
ENSDARG00000036036	mdka	0.463014	2.68037e-09	8.36544e-08
ENSDARG00000098695	vclb	0.698858	2.68155e-09	8.36544e-08
ENSDARG00000088195	si:ch211-168f7.5	-0.288663	2.81394e-09	8.75903e-08
ENSDARG00000095184	si:ch73-52p7.1	0.704294	2.8157e-09	8.75903e-08
ENSDARG00000061093	phldb1a	0.728045	2.86518e-09	8.90033e-08
ENSDARG00000062688	gpnmb	1.17073	2.89473e-09	8.9794e-08
ENSDARG00000031954	rbck1	0.879095	2.92329e-09	9.05517e-08
ENSDARG00000040080	fli1b	0.886404	2.95485e-09	9.14002e-08
ENSDARG00000086897	si:dkey-7i4.1	1.06583	2.98834e-09	9.23059e-08
ENSDARG00000089043	ptpn6	0.904072	3.00668e-09	9.27418e-08
ENSDARG00000058471	plk1	1.62225	3.03423e-09	9.34603e-08
ENSDARG00000111920	cplx2	-0.424579	3.04068e-09	9.35276e-08
ENSDARG00000104296	zgc:165508	-0.340643	3.16898e-09	9.73373e-08
ENSDARG00000051729	nfatc3b	0.894281	3.20929e-09	9.84378e-08
ENSDARG00000075962	vav3b	0.998757	3.2214e-09	9.8671e-08
ENSDARG00000020405	napab	0.717167	3.28398e-09	1.00448e-07
ENSDARG00000098237	fbn2b	1.38657	3.4915e-09	1.06646e-07
ENSDARG00000056874	lygl1	0.688877	3.54155e-09	1.08025e-07
ENSDARG00000044775	fut7	1.60281	3.59736e-09	1.09423e-07
ENSDARG00000070428	si:dkey-222b8.1	0.797672	3.59669e-09	1.09423e-07
ENSDARG00000018066	ptchd1	-0.302772	3.61998e-09	1.09958e-07
ENSDARG00000074849	rac1a	0.480546	3.62975e-09	1.10102e-07
ENSDARG00000103340	clic1	0.826616	3.83497e-09	1.16167e-07
ENSDARG00000103025	hmgcs1	-0.683536	3.88747e-09	1.17594e-07
ENSDARG00000069675	her8.2	1.23954	4.25625e-09	1.28396e-07
ENSDARG00000090164	si:ch73-362m14.2	-0.303736	4.25388e-09	1.28396e-07
ENSDARG00000044501	viml	0.663401	4.34237e-09	1.30814e-07
ENSDARG00000076466	maml1	0.518254	4.40783e-09	1.32604e-07
ENSDARG00000052063	col4a5	1.0114	4.46928e-09	1.34268e-07
ENSDARG00000100452	nop53	0.453098	4.49461e-09	1.34845e-07
ENSDARG00000006923	cacna1ab	-0.301387	4.52109e-09	1.35453e-07
ENSDARG00000005454	tacc3	1.14938	4.53001e-09	1.35536e-07
ENSDARG00000036106	rgs18	0.902438	4.53972e-09	1.35641e-07
ENSDARG00000061784	arhgap25	1.17509	4.63771e-09	1.38381e-07
ENSDARG00000103716	si:busm1-194e12.11	1.31665	4.75177e-09	1.41591e-07
ENSDARG00000057927	rps6ka3b	-0.304243	4.85403e-09	1.44442e-07
ENSDARG00000094098	si:ch211-278p9.3	2.10259	5.04211e-09	1.49835e-07
ENSDARG00000100231	ccdc135	0.732008	5.07477e-09	1.50602e-07
ENSDARG00000005789	enpp1	1.24668	5.13826e-09	1.52074e-07
ENSDARG00000006314	itgav	0.408461	5.13602e-09	1.52074e-07
ENSDARG00000042496	parp12a	0.602309	5.18858e-09	1.53357e-07
ENSDARG00000099073	si:zfos-741a10.4	1.72171	5.20784e-09	1.53719e-07
ENSDARG00000091234	si:ch73-335l21.4	1.33062	5.22128e-09	1.53909e-07
ENSDARG00000016460	fut9a	-0.293426	5.43643e-09	1.60035e-07
ENSDARG00000034773	ncapd3	1.32252	5.44868e-09	1.60181e-07
ENSDARG00000020850	eef1a1l1	0.41837	5.86614e-09	1.72223e-07
ENSDARG00000101479	BX908782.2	1.81123	5.88555e-09	1.72561e-07
ENSDARG00000063701	rreb1a	0.913368	5.92468e-09	1.73477e-07
ENSDARG00000061196	emilin2a	0.537029	6.06013e-09	1.77206e-07
ENSDARG00000026759	ldlrb	-1.02243	6.08455e-09	1.77683e-07
ENSDARG00000098874	exoc6b	0.472099	6.11827e-09	1.7843e-07
ENSDARG00000056108	ndufa4	-0.381039	6.23146e-09	1.8149e-07
ENSDARG00000079530	si:dkey-17m8.1	0.715113	6.25106e-09	1.8182e-07
ENSDARG00000032405	ckap4	0.769033	6.26711e-09	1.82045e-07
ENSDARG00000036222	npy	-0.454393	6.38955e-09	1.85356e-07
ENSDARG00000105009	ddah2	0.711937	6.52725e-09	1.89101e-07
ENSDARG00000040319	CABZ01041494.1	1.29096	6.55201e-09	1.89567e-07
ENSDARG00000098856	NA	-0.312206	6.64813e-09	1.92095e-07
ENSDARG00000074850	il12rb2l	0.731739	6.80341e-09	1.96323e-07
ENSDARG00000079670	lrrc7	-0.269325	6.90871e-09	1.991e-07
ENSDARG00000098853	ehd1a	0.484108	6.93395e-09	1.99565e-07
ENSDARG00000102583	il4r.1	1.34293	6.97549e-09	2.00497e-07
ENSDARG00000021987	plecb	0.438479	7.05718e-09	2.0258e-07
ENSDARG00000001767	slc29a2	1.28329	7.16579e-09	2.05429e-07
ENSDARG00000074057	calm3b	-0.230892	7.27334e-09	2.0824e-07
ENSDARG00000073704	si:dkeyp-72g9.4	-0.258142	7.29729e-09	2.08653e-07
ENSDARG00000040430	nptxra	-0.382508	7.31128e-09	2.08781e-07
ENSDARG00000061579	myo1cb	0.655798	7.48364e-09	2.13425e-07
ENSDARG00000008829	chga	-0.248765	7.68718e-09	2.18945e-07
ENSDARG00000041006	st3gal4	0.603187	7.87638e-09	2.23646e-07
ENSDARG00000059279	tfap2a	0.706088	7.88284e-09	2.23646e-07
ENSDARG00000101967	sult4a1	-0.243927	7.86938e-09	2.23646e-07
ENSDARG00000028000	pfkpa	-0.238565	8.37962e-09	2.37433e-07
ENSDARG00000024717	selenbp1	0.640285	8.58183e-09	2.42849e-07
ENSDARG00000087426	si:ch211-151p13.8	-0.376097	8.60277e-09	2.43128e-07
ENSDARG00000067723	tank	0.949495	8.62772e-09	2.43519e-07
ENSDARG00000079932	zgc:152830	0.449489	8.84713e-09	2.49391e-07
ENSDARG00000061544	ano6	0.805625	8.85927e-09	2.49413e-07
ENSDARG00000077069	srgn	0.53806	8.97169e-09	2.52254e-07
ENSDARG00000033683	tpma	-0.31844	9.10116e-09	2.55567e-07
ENSDARG00000026796	grm1a	-0.391439	9.23409e-09	2.58968e-07
ENSDARG00000098618	erap2	0.570116	9.33299e-09	2.61407e-07
ENSDARG00000014017	rrm1	0.452849	9.39818e-09	2.62897e-07
ENSDARG00000019532	fads2	-0.606444	9.56083e-09	2.67106e-07
ENSDARG00000044053	vsnl1b	-0.24814	9.6941e-09	2.70485e-07
ENSDARG00000055276	rel	0.795882	9.76012e-09	2.71981e-07
ENSDARG00000060081	crb2b	0.532176	9.81377e-09	2.73129e-07
ENSDARG00000029443	zgc:92242	0.661002	9.83791e-09	2.73379e-07
ENSDARG00000100089	camk2b2	-0.387843	9.84769e-09	2.73379e-07
ENSDARG00000013794	klf11b	0.647369	1.00129e-08	2.77615e-07
ENSDARG00000056184	dvl2	0.604531	1.00774e-08	2.79051e-07
ENSDARG00000040610	si:ch73-352p4.8	0.686785	1.06334e-08	2.93703e-07
ENSDARG00000061222	uba7	1.32863	1.06326e-08	2.93703e-07
ENSDARG00000040284	si:dkey-79d12.5	0.840756	1.09153e-08	3.01111e-07
ENSDARG00000088247	si:ch1073-303k11.2	0.559563	1.0987e-08	3.02708e-07
ENSDARG00000061169	larp1b	0.757383	1.12983e-08	3.10894e-07
ENSDARG00000004105	tie1	0.597962	1.13658e-08	3.12359e-07
ENSDARG00000025847	sox12	0.600965	1.15691e-08	3.17549e-07
ENSDARG00000010591	foxn4	1.04335	1.19996e-08	3.28953e-07
ENSDARG00000078258	CABZ01049847.1	0.521569	1.20286e-08	3.29336e-07
ENSDARG00000102125	iqsec2a	-0.289578	1.22416e-08	3.34752e-07
ENSDARG00000097031	si:ch73-380l3.3	1.41316	1.26118e-08	3.44444e-07
ENSDARG00000053853	slc13a2	0.668106	1.26915e-08	3.46191e-07
ENSDARG00000113552	fam78bb	-0.37613	1.27761e-08	3.48066e-07
ENSDARG00000023188	lcp1	0.961799	1.34924e-08	3.67125e-07
ENSDARG00000056804	si:dkey-40g16.6	3.83283	1.45194e-08	3.94579e-07
ENSDARG00000010727	ttyh2l	-0.480836	1.57101e-08	4.25953e-07
ENSDARG00000076624	ptprb	0.426741	1.57322e-08	4.25953e-07
ENSDARG00000086903	gig2o	1.10611	1.57236e-08	4.25953e-07
ENSDARG00000045486	pawr	0.545281	1.61174e-08	4.35845e-07
ENSDARG00000051814	ptprz1a	0.675921	1.63826e-08	4.42471e-07
ENSDARG00000096419	CU659670.1	1.71633	1.64482e-08	4.43697e-07
ENSDARG00000038010	rac2	0.954123	1.64986e-08	4.44511e-07
ENSDARG00000095603	grid2ipb	-0.320516	1.71204e-08	4.60696e-07
ENSDARG00000059391	gyg1b	0.995285	1.71453e-08	4.608e-07
ENSDARG00000106529	dut	0.615166	1.71822e-08	4.61228e-07
ENSDARG00000101501	si:ch73-305o9.3	-0.279983	1.73042e-08	4.63934e-07
ENSDARG00000097209	cox8b	-0.543091	1.79226e-08	4.79928e-07
ENSDARG00000067751	si:rp71-68n21.9	1.14166	1.81088e-08	4.84322e-07
ENSDARG00000036577	atp6v0cb	-0.235508	1.82567e-08	4.87682e-07
ENSDARG00000042837	atp1b3b	-0.260733	1.83764e-08	4.90282e-07
ENSDARG00000075098	wdr17	-0.328004	1.84264e-08	4.90423e-07
ENSDARG00000078244	si:ch211-197l9.2	1.27361	1.84109e-08	4.90423e-07
ENSDARG00000015998	wdhd1	1.3085	1.96414e-08	5.22127e-07
ENSDARG00000013968	psap	0.261505	1.97198e-08	5.23577e-07
ENSDARG00000070601	RASSF5	-0.286708	2.07173e-08	5.49397e-07
ENSDARG00000017234	npy8ar	-0.397852	2.11036e-08	5.58966e-07
ENSDARG00000004049	marcksa	0.48872	2.12323e-08	5.61695e-07
ENSDARG00000044001	lgals3b	0.836534	2.13566e-08	5.64303e-07
ENSDARG00000062672	kcnj19b	-0.4891	2.13962e-08	5.6467e-07
ENSDARG00000053454	cntn3b	-0.301632	2.22934e-08	5.87639e-07
ENSDARG00000104413	rogdi	-0.243906	2.26727e-08	5.96921e-07
ENSDARG00000039123	trim9	-0.295871	2.31263e-08	6.08132e-07
ENSDARG00000014053	olfm1b	-0.271819	2.33239e-08	6.12595e-07
ENSDARG00000035694	stm	2.67536	2.3624e-08	6.19735e-07
ENSDARG00000068759	si:ch211-244o22.2	1.20896	2.42813e-08	6.36217e-07
ENSDARG00000037833	mitfb	0.583316	2.45857e-08	6.43423e-07
ENSDARG00000045930	rbpms2a	0.612375	2.56319e-08	6.70004e-07
ENSDARG00000077068	si:ch211-11p18.6	0.497258	2.6136e-08	6.82367e-07
ENSDARG00000037852	zgc:101663	1.48519	2.63096e-08	6.86083e-07
ENSDARG00000071251	ppp1r18	1.22298	2.66533e-08	6.94085e-07
ENSDARG00000090889	si:ch211-132p1.3	1.05251	2.66797e-08	6.94085e-07
ENSDARG00000096662	abcc3	0.330676	2.67539e-08	6.9519e-07
ENSDARG00000020609	snap25a	-0.251249	2.76327e-08	7.17174e-07
ENSDARG00000089913	cacna1g	-0.223925	2.85048e-08	7.38935e-07
ENSDARG00000101776	syt12	-0.313132	2.86589e-08	7.42051e-07
ENSDARG00000058953	abcc4	0.43062	2.90835e-08	7.52159e-07
ENSDARG00000078389	ifi46	1.46776	3.03708e-08	7.84525e-07
ENSDARG00000088972	si:dkey-238d18.4	1.25203	3.0497e-08	7.8686e-07
ENSDARG00000043093	mpeg1.2	1.31325	3.06723e-08	7.90452e-07
ENSDARG00000004301	rhogb	0.635574	3.08584e-08	7.94314e-07
ENSDARG00000058325	casp8	0.947188	3.0916e-08	7.94865e-07
ENSDARG00000005058	ncapd2	0.676063	3.11874e-08	8.00903e-07
ENSDARG00000061830	prss12	-0.434429	3.13158e-08	8.0326e-07
ENSDARG00000008238	manba	0.845339	3.15093e-08	8.07279e-07
ENSDARG00000004270	atl3	0.494054	3.16436e-08	8.0883e-07
ENSDARG00000100534	irak4	0.755635	3.16323e-08	8.0883e-07
ENSDARG00000023600	sh3gl2a	-0.224621	3.23918e-08	8.26797e-07
ENSDARG00000102766	dennd4c	0.337302	3.24219e-08	8.26797e-07
ENSDARG00000051710	CR339041.1	1.05949	3.27786e-08	8.34921e-07
ENSDARG00000100011	strn	-0.277239	3.3241e-08	8.45716e-07
ENSDARG00000079097	tanc2a	-0.251831	3.35213e-08	8.5186e-07
ENSDARG00000018283	cyba	0.954866	3.35827e-08	8.52434e-07
ENSDARG00000076174	trim2b	-0.275083	3.44698e-08	8.73939e-07
ENSDARG00000059933	plpp3	0.47434	3.48921e-08	8.83624e-07
ENSDARG00000057698	ctsd	0.487222	3.51017e-08	8.87906e-07
ENSDARG00000062797	nell2b	-0.342288	3.73542e-08	9.43796e-07
ENSDARG00000090552	si:dkey-7j14.6	0.635238	3.749e-08	9.46138e-07
ENSDARG00000007127	acat2	-0.406248	3.78806e-08	9.54897e-07
ENSDARG00000104315	fhl3b	0.662271	3.84712e-08	9.68669e-07
ENSDARG00000045524	lamb1b	0.95704	3.90117e-08	9.81153e-07
ENSDARG00000002336	dlc	0.744351	3.91202e-08	9.81629e-07
ENSDARG00000075821	plxnb1a	0.39667	3.90847e-08	9.81629e-07
ENSDARG00000059305	tmem37	0.810358	3.94349e-08	9.88397e-07
ENSDARG00000074201	flna	0.40096	4.01345e-08	1.00478e-06
ENSDARG00000041619	rack1	0.363423	4.04983e-08	1.01273e-06
ENSDARG00000011989	crx	6.96907	4.08183e-08	1.01957e-06
ENSDARG00000010408	igsf9b	0.785384	4.09023e-08	1.02051e-06
ENSDARG00000024299	c1qtnf4	-0.292747	4.12079e-08	1.02697e-06
ENSDARG00000006272	mpp5a	0.446242	4.14501e-08	1.03066e-06
ENSDARG00000026577	cdk2	1.38994	4.14099e-08	1.03066e-06
ENSDARG00000077138	zgc:195173	0.471627	4.16373e-08	1.03414e-06
ENSDARG00000075718	rpz5	0.40524	4.23995e-08	1.05188e-06
ENSDARG00000098540	zc3h7ba	0.720073	4.24883e-08	1.05289e-06
ENSDARG00000021806	zfp36l2	0.614155	4.25793e-08	1.05396e-06
ENSDARG00000016999	lin28a	1.50886	4.26499e-08	1.05452e-06
ENSDARG00000040118	zgc:113232	3.18873	4.31985e-08	1.06688e-06
ENSDARG00000040684	plcd4b	1.06423	4.36229e-08	1.07615e-06
ENSDARG00000089917	sh3tc2	0.958272	4.46601e-08	1.1005e-06
ENSDARG00000078335	amot	0.796645	4.66854e-08	1.14911e-06
ENSDARG00000037640	aurkb	0.99632	4.68826e-08	1.15267e-06
ENSDARG00000091481	foxc1a	0.618005	4.69982e-08	1.15422e-06
ENSDARG00000088745	zgc:173915	1.17305	5.06855e-08	1.24338e-06
ENSDARG00000099260	PITPNC1	-0.383343	5.18444e-08	1.27039e-06
ENSDARG00000098691	CT583672.1	-0.365251	5.25043e-08	1.28512e-06
ENSDARG00000058533	pole	1.08769	5.37891e-08	1.3151e-06
ENSDARG00000095798	BX666064.1	3.33717	5.39118e-08	1.31664e-06
ENSDARG00000009978	icn	0.83758	5.45491e-08	1.33072e-06
ENSDARG00000023771	gabrb3	-0.33296	5.49117e-08	1.33808e-06
ENSDARG00000102599	si:ch1073-392o20.2	0.42209	5.51056e-08	1.34131e-06
ENSDARG00000002952	smo	0.664497	5.58471e-08	1.35635e-06
ENSDARG00000092999	tnni4b.1	1.9381	5.58323e-08	1.35635e-06
ENSDARG00000092892	si:dkey-23c22.5	1.70829	5.71904e-08	1.38744e-06
ENSDARG00000005372	camk4	-0.3823	5.75961e-08	1.39573e-06
ENSDARG00000101894	stk10	0.803536	5.78955e-08	1.40144e-06
ENSDARG00000097767	BX000438.1	0.942067	5.90969e-08	1.42895e-06
ENSDARG00000005993	prc1b	1.24044	5.98226e-08	1.4449e-06
ENSDARG00000037476	sorbs3/sorbs3	0.68793	6.03351e-08	1.45408e-06
ENSDARG00000074082	gpc5c	0.885621	6.03282e-08	1.45408e-06
ENSDARG00000056615	cybb	0.453991	6.10472e-08	1.46962e-06
ENSDARG00000061710	map3k8	1.41076	6.1944e-08	1.48795e-06
ENSDARG00000102320	mob1a	0.752709	6.19259e-08	1.48795e-06
ENSDARG00000007241	mycb	0.62214	6.27035e-08	1.5044e-06
ENSDARG00000096896	BX004991.1	-0.446829	6.27663e-08	1.5044e-06
ENSDARG00000079161	bsnb	-0.270706	6.33908e-08	1.51771e-06
ENSDARG00000062217	kcnj3b	-0.253389	6.46098e-08	1.54521e-06
ENSDARG00000077383	anxa11a	0.527987	6.47522e-08	1.54693e-06
ENSDARG00000073718	si:ch73-233k15.2	0.851458	6.54714e-08	1.56241e-06
ENSDARG00000109373	tmbim1b	0.469145	6.5722e-08	1.56668e-06
ENSDARG00000009031	tnikb	-0.334051	6.60899e-08	1.57374e-06
ENSDARG00000070830	zgc:136858	1.03708	6.70911e-08	1.59585e-06
ENSDARG00000016725	gadd45gb.1	0.751584	6.72785e-08	1.59858e-06
ENSDARG00000089564	MDFI	1.0333	6.81708e-08	1.61668e-06
ENSDARG00000098108	dusp2	-0.347032	6.81877e-08	1.61668e-06
ENSDARG00000026611	socs3b	0.663384	6.87454e-08	1.62814e-06
ENSDARG00000019156	haus5	1.31015	7.03582e-08	1.66454e-06
ENSDARG00000009839	fam117bb	0.548216	7.09035e-08	1.67563e-06
ENSDARG00000042927	mapre1a	0.808721	7.21296e-08	1.70277e-06
ENSDARG00000095820	BX649485.4	2.80388	7.25678e-08	1.71127e-06
ENSDARG00000045453	f13a1a.1	1.83671	7.33117e-08	1.72696e-06
ENSDARG00000077257	timd4	0.893153	7.34797e-08	1.72906e-06
ENSDARG00000039871	rpz4	0.718855	7.46109e-08	1.7538e-06
ENSDARG00000096686	CT573003.1	-0.505904	7.4783e-08	1.75596e-06
ENSDARG00000077788	arhgef10	0.659154	7.52539e-08	1.76324e-06
ENSDARG00000089838	si:dkey-262k9.4	0.931653	7.52451e-08	1.76324e-06
ENSDARG00000101215	sgip1b	-0.243427	7.65297e-08	1.79122e-06
ENSDARG00000042900	gtpbp1l	0.574277	7.69422e-08	1.79896e-06
ENSDARG00000061647	nrxn1a	-0.279872	7.71402e-08	1.80166e-06
ENSDARG00000058366	si:dkey-222f8.3	0.856009	7.74939e-08	1.80608e-06
ENSDARG00000077399	ubash3bb	-0.313696	7.74301e-08	1.80608e-06
ENSDARG00000113386	LO018432.1	1.79585	8.03916e-08	1.87162e-06
ENSDARG00000100741	cdc20	1.21126	8.05203e-08	1.87263e-06
ENSDARG00000103732	plp1a	1.21116	8.06987e-08	1.87479e-06
ENSDARG00000037924	gna13b	0.483026	8.26545e-08	1.9124e-06
ENSDARG00000074262	nck1a	0.717233	8.25139e-08	1.9124e-06
ENSDARG00000075504	si:dkey-40c23.2	1.21206	8.25359e-08	1.9124e-06
ENSDARG00000078310	cecr2	0.636638	8.26665e-08	1.9124e-06
ENSDARG00000079105	mhc2dab/mhc2dab/mhc2dab	1.03041	8.31522e-08	1.92161e-06
ENSDARG00000009160	kmo	1.70946	8.4356e-08	1.94738e-06
ENSDARG00000008030	myl9b	0.677048	8.51335e-08	1.96326e-06
ENSDARG00000005679	trip10a	0.847696	8.57356e-08	1.97507e-06
ENSDARG00000042652	rreb1b	0.624638	8.77309e-08	2.01892e-06
ENSDARG00000061923	amotl2a	0.491483	8.82937e-08	2.02974e-06
ENSDARG00000088900	si:dkey-21o19.2	1.62616	8.91455e-08	2.04717e-06
ENSDARG00000011581	si:dkey-23k10.5	0.923103	9.17902e-08	2.1035e-06
ENSDARG00000042925	mfng	1.02714	9.17158e-08	2.1035e-06
ENSDARG00000040623	fosl2	-0.313422	9.25702e-08	2.11916e-06
ENSDARG00000068030	si:cabz01007802.1	0.670523	9.46995e-08	2.16565e-06
ENSDARG00000115038	si:dkey-4c23.5	1.70283	9.56778e-08	2.18574e-06
ENSDARG00000077040	RIN2	0.593883	9.63247e-08	2.19823e-06
ENSDARG00000006683	arhgef6	0.408982	9.78411e-08	2.23051e-06
ENSDARG00000061829	unc13a	-0.240215	9.82447e-08	2.23739e-06
ENSDARG00000069402	lrrc4.1	-0.258335	1.00245e-07	2.28057e-06
ENSDARG00000063626	ddx21	0.492115	1.01906e-07	2.31596e-06
ENSDARG00000088581	f10	0.883403	1.04298e-07	2.36787e-06
ENSDARG00000005716	olfml2ba	0.344654	1.05852e-07	2.40066e-06
ENSDARG00000008292	eif2s3	0.346716	1.07821e-07	2.4428e-06
ENSDARG00000068710	nid1a	0.72187	1.09509e-07	2.47593e-06
ENSDARG00000096867	clmn	-0.368967	1.09454e-07	2.47593e-06
ENSDARG00000017988	dse	0.55125	1.10825e-07	2.5031e-06
ENSDARG00000096906	si:dkey-7i4.24	3.67961	1.15277e-07	2.60096e-06
ENSDARG00000098706	si:ch73-236c18.7	1.31359	1.16131e-07	2.61755e-06
ENSDARG00000027222	adgrg1	0.56091	1.17592e-07	2.64774e-06
ENSDARG00000076119	emid1	-0.45693	1.19367e-07	2.68496e-06
ENSDARG00000026417	ccr12b.2	3.95611	1.19933e-07	2.69492e-06
ENSDARG00000103612	akt2l	0.698737	1.22281e-07	2.74487e-06
ENSDARG00000029114	si:dkey-40m6.8	-0.226179	1.22844e-07	2.75469e-06
ENSDARG00000037495	rtn4rl2b	-0.357121	1.22995e-07	2.75526e-06
ENSDARG00000068858	il2rga	1.05466	1.27381e-07	2.8506e-06
ENSDARG00000016480	slc17a7a	-0.498333	1.27997e-07	2.86147e-06
ENSDARG00000024631	nlrc5	0.78522	1.28967e-07	2.88023e-06
ENSDARG00000076251	irf3	1.04993	1.29879e-07	2.89763e-06
ENSDARG00000086790	gucy1b1	-0.309564	1.33325e-07	2.9715e-06
ENSDARG00000104217	gpc2	0.809415	1.35325e-07	3.013e-06
ENSDARG00000007654	nsfa	-0.220891	1.38129e-07	3.07232e-06
ENSDARG00000009830	hdlbpa	0.334415	1.3864e-07	3.07745e-06
ENSDARG00000011510	rcc2	0.518536	1.38595e-07	3.07745e-06
ENSDARG00000011909	itpr2	0.635509	1.40947e-07	3.12549e-06
ENSDARG00000101495	ugt5b2	0.894094	1.41685e-07	3.13868e-06
ENSDARG00000012874	snap23.1	0.403461	1.41862e-07	3.13943e-06
ENSDARG00000056119	eef1g	0.444885	1.42464e-07	3.14957e-06
ENSDARG00000054929	zgc:110540	1.58938	1.43241e-07	3.16357e-06
ENSDARG00000097533	BX571880.1	1.04536	1.43587e-07	3.16801e-06
ENSDARG00000117671	BX663525.2	1.69543	1.45043e-07	3.19693e-06
ENSDARG00000078114	si:ch73-237c6.1	0.937473	1.46682e-07	3.2298e-06
ENSDARG00000099236	2010-09-01	0.506636	1.47026e-07	3.23414e-06
ENSDARG00000017720	si:ch211-106h11.1	0.880712	1.49687e-07	3.28937e-06
ENSDARG00000016868	rhobtb4	0.362883	1.50946e-07	3.3104e-06
ENSDARG00000030723	cldn11b	0.748914	1.50891e-07	3.3104e-06
ENSDARG00000035858	cnn2	0.627222	1.53283e-07	3.35255e-06
ENSDARG00000077004	aldh1l1	0.586524	1.53327e-07	3.35255e-06
ENSDARG00000078014	pacsin2	0.422288	1.53152e-07	3.35255e-06
ENSDARG00000055154	slc8a4a	-0.324766	1.55972e-07	3.407e-06
ENSDARG00000020884	gli2b	0.796363	1.57035e-07	3.4268e-06
ENSDARG00000045011	tapbp.2	0.668634	1.6006e-07	3.48935e-06
ENSDARG00000103054	dnm2b	0.809293	1.60769e-07	3.50131e-06
ENSDARG00000104945	sncb	-0.281941	1.60969e-07	3.50218e-06
ENSDARG00000078125	rusc1	-0.246157	1.6306e-07	3.54417e-06
ENSDARG00000015623	ada2b	1.3729	1.63234e-07	3.54444e-06
ENSDARG00000090851	ciita	0.742464	1.65607e-07	3.59241e-06
ENSDARG00000034207	cx44.2	0.902839	1.68479e-07	3.64389e-06
ENSDARG00000069765	syngap1b	-0.308328	1.68152e-07	3.64389e-06
ENSDARG00000087623	BX649485.1	1.75723	1.68397e-07	3.64389e-06
ENSDARG00000098918	mcoln2	1.69538	1.7038e-07	3.68139e-06
ENSDARG00000075151	si:dkey-188i13.10	0.969202	1.72851e-07	3.7311e-06
ENSDARG00000069463	alox12	0.479194	1.74696e-07	3.76722e-06
ENSDARG00000021143	rtn1b	-0.207502	1.75546e-07	3.78182e-06
ENSDARG00000077523	tdrd7b	0.442903	1.77153e-07	3.8127e-06
ENSDARG00000101890	pigr	1.12509	1.787e-07	3.84223e-06
ENSDARG00000035970	ptprn2	-0.3207	1.79362e-07	3.85267e-06
ENSDARG00000001656	psmb13a	1.42721	1.80478e-07	3.87287e-06
ENSDARG00000031782	crybg1a	0.645397	1.86204e-07	3.99182e-06
ENSDARG00000007753	cpne2	-0.247849	1.86487e-07	3.99399e-06
ENSDARG00000014587	slc38a5b	0.554419	1.89179e-07	4.04769e-06
ENSDARG00000103241	CR381673.2	1.45411	1.9053e-07	4.07263e-06
ENSDARG00000070669	cxcr3.3	1.03367	1.93968e-07	4.13831e-06
ENSDARG00000077291	rps2	0.443952	1.9398e-07	4.13831e-06
ENSDARG00000006196	sav1	0.52434	1.95553e-07	4.16781e-06
ENSDARG00000022254	prkcbb	-0.226997	1.98706e-07	4.2309e-06
ENSDARG00000076170	pcsk1nl	-0.290729	2.01377e-07	4.28362e-06
ENSDARG00000011166	cahz	0.378316	2.02817e-07	4.30588e-06
ENSDARG00000013236	dhcr24	-0.798506	2.02812e-07	4.30588e-06
ENSDARG00000019845	pdlim1	0.695445	2.03904e-07	4.32478e-06
ENSDARG00000103830	ddr2l	0.700027	2.07487e-07	4.39651e-06
ENSDARG00000011863	ptk7a	0.347996	2.08299e-07	4.40823e-06
ENSDARG00000061634	aifm4	1.53535	2.08442e-07	4.40823e-06
ENSDARG00000057032	ppm1nb	-0.2612	2.09832e-07	4.43335e-06
ENSDARG00000091293	dmxl2	-0.251804	2.10968e-07	4.45308e-06
ENSDARG00000100357	si:ch73-44m9.3	0.507578	2.11632e-07	4.46278e-06
ENSDARG00000007412	slc2a1b	0.453737	2.2156e-07	4.66766e-06
ENSDARG00000036776	aldh8a1	0.859349	2.24335e-07	4.72158e-06
ENSDARG00000114670	ube2c	1.09744	2.24932e-07	4.72961e-06
ENSDARG00000074894	myorg	0.49113	2.25881e-07	4.74502e-06
ENSDARG00000074183	si:dkey-172j4.3	-0.308509	2.31244e-07	4.84838e-06
ENSDARG00000096655	BX901920.1	0.82326	2.31099e-07	4.84838e-06
ENSDARG00000007221	pbk	1.41975	2.34315e-07	4.90808e-06
ENSDARG00000013719	gtse1	1.0823	2.3667e-07	4.9513e-06
ENSDARG00000105575	si:dkey-6n21.12	0.982021	2.3683e-07	4.9513e-06
ENSDARG00000003061	cd276	0.703044	2.39931e-07	5.00659e-06
ENSDARG00000093156	si:ch73-21g5.7	1.52247	2.39773e-07	5.00659e-06
ENSDARG00000078542	inpp5ja	-0.498138	2.40349e-07	5.01055e-06
ENSDARG00000101478	plppr2a	-0.276856	2.44302e-07	5.08812e-06
ENSDARG00000074501	tnip2	1.25715	2.51404e-07	5.23106e-06
ENSDARG00000042357	cldnk	0.992711	2.55555e-07	5.3124e-06
ENSDARG00000056964	ilk	0.368434	2.59664e-07	5.39269e-06
ENSDARG00000067711	parvg	0.869734	2.61175e-07	5.41895e-06
ENSDARG00000000690	sypl2b	1.00814	2.61798e-07	5.42675e-06
ENSDARG00000074589	rin2	0.445166	2.6256e-07	5.43741e-06
ENSDARG00000000503	stx1b	-0.264429	2.66556e-07	5.50456e-06
ENSDARG00000053311	tespa1	-0.348203	2.66351e-07	5.50456e-06
ENSDARG00000079777	map6d1	-0.410515	2.66359e-07	5.50456e-06
ENSDARG00000057949	slc43a3b	1.96442	2.79829e-07	5.7678e-06
ENSDARG00000058903	si:ch211-237c6.4	0.881278	2.79715e-07	5.7678e-06
ENSDARG00000006603	csrp1a	0.635809	2.87211e-07	5.91439e-06
ENSDARG00000004445	grm5a	-0.29912	2.8833e-07	5.93186e-06
ENSDARG00000079586	gabrb2a	-0.294303	2.91666e-07	5.99487e-06
ENSDARG00000003854	acsl1b	0.883961	2.95633e-07	6.07072e-06
ENSDARG00000109715	sncgb	-0.222674	2.96146e-07	6.07557e-06
ENSDARG00000030053	eef1db	0.353208	3.07368e-07	6.2999e-06
ENSDARG00000071586	tgfbi	0.848772	3.08257e-07	6.31222e-06
ENSDARG00000011065	camk2b1	-0.33255	3.09978e-07	6.34154e-06
ENSDARG00000099203	atp1b2a	-0.238579	3.11413e-07	6.36496e-06
ENSDARG00000070919	cpne5b	-0.323288	3.11971e-07	6.37043e-06
ENSDARG00000060102	kank1a	0.345105	3.18075e-07	6.48903e-06
ENSDARG00000099518	si:ch211-119e14.1	0.728368	3.21519e-07	6.5532e-06
ENSDARG00000100899	si:ch211-241b2.5	1.45737	3.24484e-07	6.60749e-06
ENSDARG00000074480	cnksr2a	-0.264857	3.26746e-07	6.64738e-06
ENSDARG00000056803	ap1s1	-0.258408	3.28845e-07	6.68387e-06
ENSDARG00000059832	adgrb3	-0.253408	3.33209e-07	6.76631e-06
ENSDARG00000034007	prom1b	1.13032	3.34611e-07	6.78848e-06
ENSDARG00000098817	CABZ01055522.1	0.647501	3.35299e-07	6.79616e-06
ENSDARG00000068822	purba/purba	-0.317494	3.45121e-07	6.98879e-06
ENSDARG00000040110	kif20bb	1.25267	3.46473e-07	7.00968e-06
ENSDARG00000021794	hmmr	1.77974	3.48217e-07	7.03848e-06
ENSDARG00000079917	rassf7a	0.379726	3.49149e-07	7.05082e-06
ENSDARG00000078736	doc2a	-0.432158	3.51154e-07	7.08479e-06
ENSDARG00000099741	mvb12a	0.744082	3.54047e-07	7.13658e-06
ENSDARG00000099425	CABZ01073265.1	1.7924	3.66228e-07	7.37534e-06
ENSDARG00000020982	prickle2a	-0.288191	3.68908e-07	7.42251e-06
ENSDARG00000102878	mapre3b	-0.235938	3.73227e-07	7.50251e-06
ENSDARG00000100529	sh3bp5a	0.378383	3.77751e-07	7.58649e-06
ENSDARG00000058421	lgi1b	0.427149	3.78308e-07	7.59073e-06
ENSDARG00000098044	BX663503.2	-0.277051	3.81232e-07	7.6424e-06
ENSDARG00000073994	si:ch211-276k2.1	1.85287	3.83166e-07	7.67416e-06
ENSDARG00000062263	arhgap17b	0.854901	3.84091e-07	7.68568e-06
ENSDARG00000100019	arhgap11a	1.27067	3.85928e-07	7.71539e-06
ENSDARG00000086576	si:cabz01069012.2	0.925416	3.86294e-07	7.71569e-06
ENSDARG00000074695	mertka	0.695248	3.89951e-07	7.78162e-06
ENSDARG00000036967	smox	0.303856	3.92485e-07	7.82508e-06
ENSDARG00000003599	rpl3	0.348478	4.05455e-07	8.06167e-06
ENSDARG00000060771	map7d3	0.449569	4.05253e-07	8.06167e-06
ENSDARG00000069433	tnk1	0.535357	4.04929e-07	8.06167e-06
ENSDARG00000057125	pld1b	-0.312731	4.05825e-07	8.06173e-06
ENSDARG00000058348	scinlb	0.541125	4.07638e-07	8.09042e-06
ENSDARG00000045760	prmt8b	-0.341106	4.10535e-07	8.1332e-06
ENSDARG00000057598	s100b	0.67308	4.1052e-07	8.1332e-06
ENSDARG00000006901	si:ch1073-459j12.1	0.902455	4.12672e-07	8.16815e-06
ENSDARG00000099793	cspg5b	0.30636	4.14487e-07	8.19668e-06
ENSDARG00000100791	tril	1.36661	4.15271e-07	8.20478e-06
ENSDARG00000070730	gabra5	-0.286008	4.25023e-07	8.38236e-06
ENSDARG00000090844	CABZ01054965.1	0.998999	4.2471e-07	8.38236e-06
ENSDARG00000059629	asphd2	-0.265095	4.25993e-07	8.38639e-06
ENSDARG00000060106	crb2a	0.701184	4.25665e-07	8.38639e-06
ENSDARG00000071694	ndc80	1.0223	4.38054e-07	8.61611e-06
ENSDARG00000040309	pxdc1b	0.75387	4.39067e-07	8.62829e-06
ENSDARG00000088805	nes	0.661824	4.3993e-07	8.63751e-06
ENSDARG00000036479	si:dkeyp-80c12.4	1.50788	4.41787e-07	8.66621e-06
ENSDARG00000076121	smpd1	0.431624	4.42456e-07	8.67159e-06
ENSDARG00000099371	cygb1	0.742	4.44243e-07	8.69883e-06
ENSDARG00000051768	fhod1	0.676772	4.45026e-07	8.7064e-06
ENSDARG00000034555	pard3bb	0.448059	4.49024e-07	8.77678e-06
ENSDARG00000032737	gria3a	-0.323137	4.54549e-07	8.87686e-06
ENSDARG00000031222	lhx2b	0.351997	4.55059e-07	8.87891e-06
ENSDARG00000078362	zmp:0000000846	-0.441871	4.56862e-07	8.90617e-06
ENSDARG00000100599	c1s	1.03341	4.65427e-07	9.06508e-06
ENSDARG00000036031	sept5b	-0.297274	4.75556e-07	9.24593e-06
ENSDARG00000077620	cdca7a	1.13897	4.75292e-07	9.24593e-06
ENSDARG00000003200	foxm1	1.00566	4.76423e-07	9.25458e-06
ENSDARG00000067672	card9	1.05902	4.82395e-07	9.3623e-06
ENSDARG00000004377	ppp1r13ba	-0.290586	4.83774e-07	9.38077e-06
ENSDARG00000060711	sv2bb	-0.274792	4.87354e-07	9.41715e-06
ENSDARG00000071709	ppp1r9bb	-0.302079	4.87368e-07	9.41715e-06
ENSDARG00000079889	phldb2a	0.778435	4.87097e-07	9.41715e-06
ENSDARG00000098592	zgc:92140	-0.39013	4.87313e-07	9.41715e-06
ENSDARG00000007603	stxbp2	0.410987	4.95491e-07	9.56568e-06
ENSDARG00000005593	rxrga	0.924746	4.96083e-07	9.56869e-06
ENSDARG00000079671	plppr4a	-0.276346	4.99694e-07	9.62988e-06
ENSDARG00000025034	syngr3b	-0.309954	5.01894e-07	9.66377e-06
ENSDARG00000032469	ampd3b	1.33787	5.06038e-07	9.73501e-06
ENSDARG00000040362	ehd2b	0.741169	5.07346e-07	9.75162e-06
ENSDARG00000069100	aldh9a1a.1	0.488427	5.11805e-07	9.82872e-06
ENSDARG00000007494	st3gal8	0.678913	5.17834e-07	9.93124e-06
ENSDARG00000079438	pkp3b	0.460152	5.18049e-07	9.93124e-06
ENSDARG00000014098	pkd2	0.483936	5.23705e-07	1.00309e-05
ENSDARG00000054968	cd40	0.346797	5.28731e-07	1.01183e-05
ENSDARG00000108787	TRIM67	-0.381416	5.36097e-07	1.02503e-05
ENSDARG00000019063	fat1b	-0.321458	5.38888e-07	1.02947e-05
ENSDARG00000101637	ccnd1	0.458342	5.41257e-07	1.0331e-05
ENSDARG00000054155	pcna	0.445536	5.54428e-07	1.05732e-05
ENSDARG00000057826	si:ch73-61d6.3	0.657965	5.56016e-07	1.05943e-05
ENSDARG00000004592	gpr22a	-0.245181	5.73764e-07	1.09229e-05
ENSDARG00000043710	parvaa	0.626922	5.7448e-07	1.09271e-05
ENSDARG00000070173	gria2a	-0.24002	5.78437e-07	1.09833e-05
ENSDARG00000103114	ndufa4l2a	0.493264	5.78387e-07	1.09833e-05
ENSDARG00000070913	sox2	0.341457	6.08965e-07	1.1553e-05
ENSDARG00000043241	arrb1	-0.254742	6.11238e-07	1.1586e-05
ENSDARG00000077826	efcc1	0.710609	6.14907e-07	1.16455e-05
ENSDARG00000043586	fas	1.25093	6.16789e-07	1.16711e-05
ENSDARG00000089844	scarb2c	0.386942	6.24558e-07	1.18079e-05
ENSDARG00000016541	sash3	0.688029	6.43183e-07	1.21496e-05
ENSDARG00000058117	snap25b	-0.262918	6.47495e-07	1.22205e-05
ENSDARG00000058638	si:ch211-71m22.1	0.749493	6.61263e-07	1.24696e-05
ENSDARG00000105147	osbpl1a	0.637395	6.70411e-07	1.26313e-05
ENSDARG00000018587	zgc:152658	2.32161	6.71726e-07	1.26452e-05
ENSDARG00000040380	arhgef1a	-0.27097	6.84318e-07	1.28712e-05
ENSDARG00000043055	hiat1b	-0.304935	6.87171e-07	1.29138e-05
ENSDARG00000030759	melk	1.52034	6.96679e-07	1.30812e-05
ENSDARG00000103454	trpm6	0.900531	6.9931e-07	1.31194e-05
ENSDARG00000010934	syt14a	-0.312472	7.0411e-07	1.31981e-05
ENSDARG00000027087	tgfb2	0.430225	7.07495e-07	1.32503e-05
ENSDARG00000103370	lrrc8da	0.946854	7.12661e-07	1.33356e-05
ENSDARG00000102340	ptn	0.27929	7.16273e-07	1.33918e-05
ENSDARG00000105362	faim2b	3.88544	7.20721e-07	1.34635e-05
ENSDARG00000005481	nfkbiaa	1.00077	7.22048e-07	1.34768e-05
ENSDARG00000019976	idi1	-0.313184	7.26074e-07	1.35404e-05
ENSDARG00000069026	adcy1a	-0.303923	7.5259e-07	1.4023e-05
ENSDARG00000040553	tmem97	-0.580572	7.54771e-07	1.40517e-05
ENSDARG00000020493	lgi1a	-0.221234	7.56182e-07	1.4066e-05
ENSDARG00000094695	si:dkey-204f11.64	0.884908	7.58508e-07	1.40973e-05
ENSDARG00000105665	FO704741.1	1.09945	7.60875e-07	1.41293e-05
ENSDARG00000037895	ramp2	0.872344	7.67334e-07	1.42252e-05
ENSDARG00000105277	cnksr3	0.647445	7.66754e-07	1.42252e-05
ENSDARG00000055052	map2	-0.228763	8.01574e-07	1.48474e-05
ENSDARG00000035578	hs3st1l2	0.521054	8.02542e-07	1.48528e-05
ENSDARG00000103907	sgo1	1.14643	8.12102e-07	1.5017e-05
ENSDARG00000034975	gpr157	1.18746	8.19408e-07	1.51394e-05
ENSDARG00000031720	clstn1	-0.251423	8.24147e-07	1.52141e-05
ENSDARG00000022650	cyp2ad3	0.52763	8.40574e-07	1.54959e-05
ENSDARG00000042947	mstna	0.799094	8.40826e-07	1.54959e-05
ENSDARG00000023062	ccn1	0.589125	8.43062e-07	1.55241e-05
ENSDARG00000099093	dock1	0.382868	8.51441e-07	1.56652e-05
ENSDARG00000070809	znf516	0.447534	8.5257e-07	1.56729e-05
ENSDARG00000074185	pcsk9	-0.757332	8.66552e-07	1.59165e-05
ENSDARG00000015922	stk17al	0.406473	8.75931e-07	1.60753e-05
ENSDARG00000103935	rab27a	0.651421	8.7849e-07	1.61088e-05
ENSDARG00000003927	cldn12	0.414754	8.87691e-07	1.6264e-05
ENSDARG00000100383	il10ra	1.14842	9.07981e-07	1.66218e-05
ENSDARG00000061948	amotl2b	0.527184	9.14693e-07	1.67307e-05
ENSDARG00000017748	arhgap29b	0.407839	9.21774e-07	1.68462e-05
ENSDARG00000057586	sall3b	0.484677	9.26444e-07	1.69174e-05
ENSDARG00000103167	si:dkey-245n4.2	0.436899	9.4556e-07	1.72521e-05
ENSDARG00000069989	bnc2	0.84123	9.46947e-07	1.72631e-05
ENSDARG00000014386	galnt6	0.877756	9.50755e-07	1.73181e-05
ENSDARG00000063713	syngap1a	-0.29151	9.67413e-07	1.76069e-05
ENSDARG00000030364	angpt1	0.746435	9.69646e-07	1.76329e-05
ENSDARG00000037593	prickle2b	-0.310345	9.78476e-07	1.77788e-05
ENSDARG00000060023	ncapg2	0.968754	9.81541e-07	1.78197e-05
ENSDARG00000040290	pon3.2	1.03208	9.84964e-07	1.7867e-05
ENSDARG00000078523	ddr1	0.441403	9.87895e-07	1.79054e-05
ENSDARG00000039563	loxl3b	0.502354	9.90531e-07	1.79384e-05
ENSDARG00000077785	atf5b	0.402092	9.92727e-07	1.79633e-05
ENSDARG00000077326	slc45a4b	0.359159	9.99266e-07	1.80667e-05
ENSDARG00000014302	brinp2	-0.252418	1.00773e-06	1.82047e-05
ENSDARG00000088631	BX000363.1	1.24782	1.01747e-06	1.83656e-05
ENSDARG00000020798	necap1	-0.219184	1.02579e-06	1.85005e-05
ENSDARG00000103754	aspm	1.36969	1.02825e-06	1.85297e-05
ENSDARG00000063568	syt7a	-0.310869	1.03108e-06	1.85653e-05
ENSDARG00000010454	guca1a	3.28639	1.03202e-06	1.8567e-05
ENSDARG00000104868	si:dkey-21e5.1	-0.292121	1.04729e-06	1.88264e-05
ENSDARG00000078322	col12a1a	0.644019	1.06629e-06	1.91521e-05
ENSDARG00000060010	iqgap2	0.471346	1.0699e-06	1.92012e-05
ENSDARG00000035506	entpd2a.1	0.877374	1.07436e-06	1.92499e-05
ENSDARG00000103766	cyp2aa7	0.696637	1.0743e-06	1.92499e-05
ENSDARG00000028346	tesca	0.972759	1.08558e-06	1.94349e-05
ENSDARG00000034956	myclb	-0.32274	1.10788e-06	1.9818e-05
ENSDARG00000102335	ano1	-0.241642	1.11853e-06	1.99922e-05
ENSDARG00000078600	ldlrad3	0.535618	1.12575e-06	2.01048e-05
ENSDARG00000039677	dsc2l	0.524342	1.1544e-06	2.05997e-05
ENSDARG00000076416	shroom2a	0.368704	1.15658e-06	2.06051e-05
ENSDARG00000090063	fa2h	0.971544	1.15638e-06	2.06051e-05
ENSDARG00000002986	gda	0.953905	1.17992e-06	2.10039e-05
ENSDARG00000062880	cntn3a.1	-0.320148	1.19806e-06	2.13096e-05
ENSDARG00000037891	mlx	0.725928	1.20806e-06	2.147e-05
ENSDARG00000056985	tpte	1.05398	1.23547e-06	2.19394e-05
ENSDARG00000094327	SPATA1	-0.681732	1.24342e-06	2.20626e-05
ENSDARG00000059333	si:ch211-285f17.1	0.341516	1.24618e-06	2.2076e-05
ENSDARG00000079251	nlgn2b	-0.268994	1.2457e-06	2.2076e-05
ENSDARG00000022971	epha6	-0.361999	1.25495e-06	2.22133e-05
ENSDARG00000033971	prrx1a	0.51829	1.25892e-06	2.22655e-05
ENSDARG00000069048	serpinf1	0.811973	1.26457e-06	2.23476e-05
ENSDARG00000030933	ksr1b	0.835678	1.28192e-06	2.26359e-05
ENSDARG00000079472	CABZ01071020.1	0.486953	1.29204e-06	2.27779e-05
ENSDARG00000100128	CU861477.1	0.279105	1.29152e-06	2.27779e-05
ENSDARG00000070567	cadpsb	-0.295132	1.29967e-06	2.2894e-05
ENSDARG00000061921	gltpa	0.957116	1.31852e-06	2.32075e-05
ENSDARG00000104458	rnasekb	-0.22831	1.32267e-06	2.32431e-05
ENSDARG00000117695	FP102122.3	-0.458204	1.32221e-06	2.32431e-05
ENSDARG00000057241	tnfsf10	1.0274	1.32839e-06	2.33251e-05
ENSDARG00000101690	si:ch73-158p21.2	1.22476	1.33588e-06	2.34377e-05
ENSDARG00000055349	pknox2	-0.300092	1.34345e-06	2.35358e-05
ENSDARG00000101458	r3hdm1	-0.265453	1.34361e-06	2.35358e-05
ENSDARG00000026895	tor1l3	1.65869	1.34593e-06	2.35575e-05
ENSDARG00000068745	map4l	-0.203166	1.36067e-06	2.37965e-05
ENSDARG00000054837	zgc:136870	1.66311	1.36404e-06	2.38364e-05
ENSDARG00000091902	b3gnt2b	0.528957	1.37555e-06	2.40184e-05
ENSDARG00000029370	ankrd6b	0.343522	1.37688e-06	2.40226e-05
ENSDARG00000010432	eaf2	0.727641	1.38569e-06	2.4157e-05
ENSDARG00000104820	psd3l	-0.223564	1.38938e-06	2.42021e-05
ENSDARG00000001897	man2b1	0.301711	1.40938e-06	2.45311e-05
ENSDARG00000078172	CU984600.1	0.458002	1.41469e-06	2.4604e-05
ENSDARG00000037363	dennd2b	0.43918	1.41953e-06	2.46686e-05
ENSDARG00000038574	scg2b	-0.278422	1.42947e-06	2.48215e-05
ENSDARG00000037963	nek6	0.768988	1.43386e-06	2.48782e-05
ENSDARG00000100985	zbtb7c	-0.457924	1.46044e-06	2.53193e-05
ENSDARG00000026236	zgc:56585	1.50152	1.48814e-06	2.57792e-05
ENSDARG00000014287	eno2	-0.220835	1.49843e-06	2.5937e-05
ENSDARG00000001933	prkag2b	0.819149	1.5197e-06	2.62844e-05
ENSDARG00000045289	gpr137c	0.575947	1.52481e-06	2.63519e-05
ENSDARG00000093622	spc24	1.3364	1.53642e-06	2.65317e-05
ENSDARG00000037921	gng13b	-0.34288	1.54355e-06	2.66339e-05
ENSDARG00000027689	pold1	0.608732	1.54677e-06	2.66684e-05
ENSDARG00000011809	mical1	-0.385695	1.55197e-06	2.67371e-05
ENSDARG00000019367	tgfb3	0.5159	1.55766e-06	2.68139e-05
ENSDARG00000019702	aldocb	-0.215427	1.574e-06	2.70741e-05
ENSDARG00000036044	rps20	0.473594	1.57645e-06	2.70949e-05
ENSDARG00000076970	si:ch211-165b10.3	1.57905	1.58863e-06	2.72829e-05
ENSDARG00000023868	si:dkey-172h23.2/si:dkey-172h23.2	0.570979	1.6174e-06	2.77553e-05
ENSDARG00000027200	gabarapl2	-0.235968	1.6223e-06	2.78176e-05
ENSDARG00000015240	cdkl5	-0.292495	1.63004e-06	2.79285e-05
ENSDARG00000020924	myo1ca	0.438056	1.64855e-06	2.82235e-05
ENSDARG00000101914	metrnla	0.515524	1.65208e-06	2.82619e-05
ENSDARG00000113107	CABZ01085275.1	0.734508	1.6621e-06	2.84111e-05
ENSDARG00000054931	ppp2r5b	-0.248846	1.66764e-06	2.84837e-05
ENSDARG00000035918	bzw2	-0.262965	1.67281e-06	2.85497e-05
ENSDARG00000020602	grk7a	8.01227	1.67695e-06	2.85981e-05
ENSDARG00000098022	CR936378.1	-0.366022	1.69292e-06	2.88481e-05
ENSDARG00000077792	cdc42ep1b	0.971994	1.71086e-06	2.91311e-05
ENSDARG00000090623	si:dkeyp-106c3.1	0.719133	1.74542e-06	2.96965e-05
ENSDARG00000079895	ehbp1l1b	0.606545	1.75596e-06	2.98527e-05
ENSDARG00000013787	gucy1a1	-0.376269	1.76064e-06	2.99091e-05
ENSDARG00000070656	si:ch211-69g19.2	1.61256	1.775e-06	3.01297e-05
ENSDARG00000098612	chrm2a	-0.310101	1.78088e-06	3.0206e-05
ENSDARG00000013921	frya	-0.28282	1.78847e-06	3.03114e-05
ENSDARG00000068993	zgc:153631	0.895175	1.7928e-06	3.03613e-05
ENSDARG00000041915	stum	-0.353873	1.83444e-06	3.10424e-05
ENSDARG00000078169	cacna2d2b	-0.230126	1.86016e-06	3.14534e-05
ENSDARG00000029952	ampd2b	-0.260333	1.86224e-06	3.14644e-05
ENSDARG00000071196	cavin2b	0.565904	1.86662e-06	3.14899e-05
ENSDARG00000071506	mgat5	-0.247265	1.86598e-06	3.14899e-05
ENSDARG00000103868	e2f1	1.45974	1.88056e-06	3.17007e-05
ENSDARG00000090297	ldlrad2	0.566094	1.89075e-06	3.18426e-05
ENSDARG00000099745	baz1a	0.431866	1.89189e-06	3.18426e-05
ENSDARG00000057286	swap70b	0.345415	1.91717e-06	3.22434e-05
ENSDARG00000061817	kif1aa	-0.255403	1.93673e-06	3.25474e-05
ENSDARG00000059746	plod1a	0.845633	1.95972e-06	3.29086e-05
ENSDARG00000102443	shank2a	-0.405519	1.96633e-06	3.29944e-05
ENSDARG00000018010	crtap	0.491768	1.97695e-06	3.31472e-05
ENSDARG00000009281	dnm1b	-0.241412	2.00391e-06	3.35736e-05
ENSDARG00000090730	cfbl	2.1151	2.02294e-06	3.38665e-05
ENSDARG00000068247	luzp2	0.22703	2.07594e-06	3.47272e-05
ENSDARG00000001873	phgdh	0.280219	2.09517e-06	3.50131e-05
ENSDARG00000069956	pdlim2	0.660107	2.09622e-06	3.50131e-05
ENSDARG00000006052	malt2	0.900488	2.09864e-06	3.50269e-05
ENSDARG00000004378	yrk	0.521652	2.10585e-06	3.51188e-05
ENSDARG00000027285	kcnf1b	-0.266993	2.10735e-06	3.51188e-05
ENSDARG00000077121	cyp26b1	0.922437	2.11312e-06	3.51882e-05
ENSDARG00000097553	BX908750.1	0.99614	2.11907e-06	3.52605e-05
ENSDARG00000089227	si:ch211-91p5.3	0.804385	2.13934e-06	3.55707e-05
ENSDARG00000094451	cfp	0.882811	2.15117e-06	3.57404e-05
ENSDARG00000053293	ftr14	0.872708	2.15601e-06	3.57937e-05
ENSDARG00000074597	lzts2a	0.804965	2.16386e-06	3.58969e-05
ENSDARG00000027310	lsp1a	1.10046	2.17085e-06	3.59855e-05
ENSDARG00000075121	hbegfa	0.979376	2.1789e-06	3.60917e-05
ENSDARG00000117155	BX323087.1	0.901677	2.18397e-06	3.61484e-05
ENSDARG00000054823	id3	0.389313	2.20404e-06	3.64476e-05
ENSDARG00000103251	sh3pxd2b	0.462097	2.20703e-06	3.64476e-05
ENSDARG00000104108	slco1d1	0.367351	2.20632e-06	3.64476e-05
ENSDARG00000071014	s100u	0.818374	2.21181e-06	3.64991e-05
ENSDARG00000076404	mctp1a	-0.316598	2.23121e-06	3.67915e-05
ENSDARG00000053130	pcp4a	-0.341444	2.2811e-06	3.75663e-05
ENSDARG00000077499	plekho1b	0.433463	2.28163e-06	3.75663e-05
ENSDARG00000076566	kank3	0.526761	2.28431e-06	3.75823e-05
ENSDARG00000092693	tpt1	0.393576	2.30197e-06	3.78445e-05
ENSDARG00000032619	tob1a	-0.247934	2.33449e-06	3.83504e-05
ENSDARG00000036809	si:ch211-106j24.1	0.672752	2.3406e-06	3.84219e-05
ENSDARG00000037196	arid5b	-0.272587	2.34701e-06	3.84984e-05
ENSDARG00000025904	tecrb	-0.24143	2.3495e-06	3.85104e-05
ENSDARG00000005821	ncf2	0.469038	2.38888e-06	3.91267e-05
ENSDARG00000071113	xirp2a	0.709523	2.41585e-06	3.95389e-05
ENSDARG00000014101	pyroxd2	0.519407	2.41901e-06	3.9561e-05
ENSDARG00000043673	si:dkey-174m14.3	-0.294068	2.42157e-06	3.95733e-05
ENSDARG00000075349	si:ch73-138n13.1	0.304329	2.43309e-06	3.97321e-05
ENSDARG00000016022	zic5	0.341994	2.44318e-06	3.9867e-05
ENSDARG00000038609	mpz	1.0118	2.45073e-06	3.99605e-05
ENSDARG00000018145	mid1ip1l	0.320454	2.46306e-06	4.01318e-05
ENSDARG00000069302	snx9b	0.609937	2.54424e-06	4.14237e-05
ENSDARG00000012306	syt13	-0.270871	2.5642e-06	4.17176e-05
ENSDARG00000043009	fam43a	0.314996	2.58388e-06	4.19904e-05
ENSDARG00000113643	ralbb	0.872579	2.58479e-06	4.19904e-05
ENSDARG00000078119	sh3bp1	1.01996	2.61532e-06	4.24549e-05
ENSDARG00000062477	kiaa1549la	-0.217877	2.61949e-06	4.24912e-05
ENSDARG00000019235	sema3aa	-0.312355	2.64468e-06	4.28681e-05
ENSDARG00000010878	cdkn1ca	0.820771	2.64824e-06	4.28941e-05
ENSDARG00000099491	tmem176l.1	0.454627	2.6517e-06	4.29183e-05
ENSDARG00000097192	CU861453.1	-0.299674	2.70388e-06	4.37306e-05
ENSDARG00000071375	celf5a	-0.248733	2.708e-06	4.3765e-05
ENSDARG00000057323	e2f8	0.956448	2.71002e-06	4.37655e-05
ENSDARG00000034895	tgfb1b	0.949877	2.71262e-06	4.37752e-05
ENSDARG00000026329	arhgap29a	0.597015	2.72065e-06	4.38174e-05
ENSDARG00000104765	chek1	1.27011	2.71764e-06	4.38174e-05
ENSDARG00000111261	FO834850.1	0.61209	2.72123e-06	4.38174e-05
ENSDARG00000113533	CABZ01074363.1	1.12332	2.72353e-06	4.38223e-05
ENSDARG00000075141	gprc5bb	-0.296796	2.73112e-06	4.39122e-05
ENSDARG00000041546	gypc	0.693636	2.78266e-06	4.47081e-05
ENSDARG00000029168	ppfibp2b/ppfibp2b	0.48305	2.78594e-06	4.4728e-05
ENSDARG00000020080	ek1	-0.247057	2.78855e-06	4.47372e-05
ENSDARG00000011876	ednraa	0.826821	2.83573e-06	4.54609e-05
ENSDARG00000062192	tbc1d8b	-0.235007	2.84513e-06	4.55783e-05
ENSDARG00000103052	pcyox1	0.473798	2.89526e-06	4.63474e-05
ENSDARG00000060830	fam83hb	0.510757	2.94676e-06	4.71374e-05
ENSDARG00000025495	nhlh2	0.632974	2.95594e-06	4.72497e-05
ENSDARG00000020261	rab2a	-0.179992	2.96407e-06	4.73453e-05
ENSDARG00000077791	brsk2b	-0.227995	2.96948e-06	4.73971e-05
ENSDARG00000037883	prcp	0.354657	2.97636e-06	4.74724e-05
ENSDARG00000079387	si:ch211-102c2.4	0.797309	2.98179e-06	4.75244e-05
ENSDARG00000005926	ak2	0.418807	2.99301e-06	4.76686e-05
ENSDARG00000043716	cldn5a	0.434479	3.02306e-06	4.81123e-05
ENSDARG00000069360	ppp3r1b	-0.22191	3.04792e-06	4.84728e-05
ENSDARG00000059472	arhgap31	0.45154	3.07947e-06	4.89391e-05
ENSDARG00000052012	rtn4rl2a	-0.359972	3.08643e-06	4.90142e-05
ENSDARG00000074656	ctss2.1	1.37075	3.09014e-06	4.90376e-05
ENSDARG00000016594	haus4	1.66336	3.09256e-06	4.90405e-05
ENSDARG00000010144	plppr3a	0.396492	3.10931e-06	4.92348e-05
ENSDARG00000012073	kif15	0.722868	3.10845e-06	4.92348e-05
ENSDARG00000020134	sipa1l1	-0.29916	3.11742e-06	4.93277e-05
ENSDARG00000059337	tgif1	0.328243	3.12459e-06	4.94055e-05
ENSDARG00000058015	ano3	-0.315189	3.15009e-06	4.97728e-05
ENSDARG00000092774	tars3	-0.256897	3.15858e-06	4.98711e-05
ENSDARG00000054007	ppp1r2	-0.349414	3.16823e-06	4.99874e-05
ENSDARG00000005739	gpm6ba	-0.290079	3.19106e-06	5.03113e-05
ENSDARG00000069244	si:ch211-244b2.3	0.930858	3.20568e-06	5.05055e-05
ENSDARG00000070360	inka1a	0.716406	3.2146e-06	5.06098e-05
ENSDARG00000032458	mark2b	-0.270184	3.23088e-06	5.08296e-05
ENSDARG00000089463	dhx58	2.0975	3.25023e-06	5.10973e-05
ENSDARG00000002494	itgb6	1.84153	3.26199e-06	5.12454e-05
ENSDARG00000045945	syn2a	-0.249879	3.36958e-06	5.28978e-05
ENSDARG00000004988	ppp3ca	-0.295233	3.39466e-06	5.32533e-05
ENSDARG00000016769	sgtb	-0.216525	3.41806e-06	5.35822e-05
ENSDARG00000062929	si:dkeyp-9d4.4	0.44289	3.43506e-06	5.38102e-05
ENSDARG00000044073	fuca2	0.530858	3.44383e-06	5.3909e-05
ENSDARG00000013050	abcc12	0.591124	3.45459e-06	5.4039e-05
ENSDARG00000044254	anxa3b	0.648009	3.46642e-06	5.41688e-05
ENSDARG00000077768	malt1	0.664653	3.46783e-06	5.41688e-05
ENSDARG00000071463	zgc:154125	0.987857	3.5449e-06	5.53332e-05
ENSDARG00000080010	adh5	0.511421	3.56238e-06	5.55665e-05
ENSDARG00000070038	rbp2a	1.4986	3.59653e-06	5.60594e-05
ENSDARG00000103647	gpc5a	0.539073	3.60115e-06	5.60915e-05
ENSDARG00000031136	moxd1	0.972943	3.64452e-06	5.67267e-05
ENSDARG00000090444	ponzr1	1.194	3.65581e-06	5.68621e-05
ENSDARG00000028295	mkrn4	1.08734	3.70912e-06	5.76505e-05
ENSDARG00000105463	CR352285.1	-0.329461	3.72148e-06	5.78016e-05
ENSDARG00000051783	rplp0	0.39443	3.79804e-06	5.8949e-05
ENSDARG00000061203	trpc1	-0.239509	3.85703e-06	5.98222e-05
ENSDARG00000079784	si:ch211-235o23.1	0.516032	3.91949e-06	6.0748e-05
ENSDARG00000020250	rhoj	0.678805	3.93405e-06	6.09305e-05
ENSDARG00000079847	zgc:194578	-0.209336	3.96175e-06	6.13162e-05
ENSDARG00000005464	dnase1l1	1.36451	3.9909e-06	6.17239e-05
ENSDARG00000069432	plscr3b	0.649531	3.99607e-06	6.17602e-05
ENSDARG00000019345	mark3a	-0.272714	4.00283e-06	6.18212e-05
ENSDARG00000023445	atp2b3b	-0.274688	4.03666e-06	6.22998e-05
ENSDARG00000100513	rps27l	0.563025	4.04549e-06	6.23921e-05
ENSDARG00000059654	eif3ba	0.211727	4.04966e-06	6.24126e-05
ENSDARG00000028159	tead1a	0.556197	4.09369e-06	6.30469e-05
ENSDARG00000037153	atp6ap1b	0.346371	4.09773e-06	6.30648e-05
ENSDARG00000039900	si:ch73-168d20.1	0.970323	4.11818e-06	6.33351e-05
ENSDARG00000014439	dgkza	-0.27381	4.12752e-06	6.34342e-05
ENSDARG00000002546	rundc3ab	-0.213979	4.20074e-06	6.45143e-05
ENSDARG00000034940	slc1a7a	2.6618	4.27115e-06	6.55497e-05
ENSDARG00000102555	si:dkey-33i11.9	1.33959	4.29917e-06	6.59337e-05
ENSDARG00000004713	mad2l1	1.30185	4.30982e-06	6.60508e-05
ENSDARG00000035942	hrh3	-0.391697	4.3317e-06	6.63397e-05
ENSDARG00000020395	mical2b	0.714189	4.36845e-06	6.68559e-05
ENSDARG00000028017	tp53inp1	0.560074	4.37695e-06	6.69392e-05
ENSDARG00000092500	si:dkey-222h21.1	1.29252	4.44868e-06	6.79888e-05
ENSDARG00000062040	atp8b5a	0.952977	4.45969e-06	6.81097e-05
ENSDARG00000076801	arap3	0.436618	4.46611e-06	6.81602e-05
ENSDARG00000045190	ch25h	1.57065	4.47712e-06	6.82807e-05
ENSDARG00000021677	phf11	0.963834	4.51348e-06	6.87874e-05
ENSDARG00000101017	CT583642.1	1.0487	4.52715e-06	6.89479e-05
ENSDARG00000079327	hmcn2	0.886408	4.56076e-06	6.94116e-05
ENSDARG00000007018	ms4a17a.6	1.19595	4.56995e-06	6.95032e-05
ENSDARG00000099124	f3a	0.71542	4.60256e-06	6.99506e-05
ENSDARG00000039265	arhgap4a	-0.505895	4.65286e-06	7.06661e-05
ENSDARG00000021811	calm1a	-0.292468	4.68734e-06	7.11405e-05
ENSDARG00000033170	sult2st1	0.630583	4.69085e-06	7.11445e-05
ENSDARG00000059368	gria4b	-0.231946	4.70971e-06	7.13812e-05
ENSDARG00000075314	zgc:174906	0.477811	4.73226e-06	7.16735e-05
ENSDARG00000029955	glb1l	0.912196	4.83606e-06	7.3195e-05
ENSDARG00000098909	SHC3	-0.273063	4.84479e-06	7.32766e-05
ENSDARG00000009212	ppiaa	0.35234	4.86178e-06	7.34829e-05
ENSDARG00000109726	PLCB1	-0.286987	4.9264e-06	7.44084e-05
ENSDARG00000053215	me1	1.27781	4.96569e-06	7.49502e-05
ENSDARG00000098099	zgc:64065	1.93147	4.98602e-06	7.52053e-05
ENSDARG00000079912	rapgefl1	-0.380817	5.03061e-06	7.58257e-05
ENSDARG00000035890	fuca1.1	0.409476	5.04237e-06	7.59507e-05
ENSDARG00000095909	BX539325.2	1.20712	5.0715e-06	7.63371e-05
ENSDARG00000075954	serpinh1a	0.910569	5.09041e-06	7.65691e-05
ENSDARG00000062325	shank2b	-0.266701	5.19744e-06	7.81255e-05
ENSDARG00000059646	nt5dc2	0.32308	5.2306e-06	7.857e-05
ENSDARG00000036057	tradd	0.924974	5.31458e-06	7.97769e-05
ENSDARG00000014969	ankhb	-0.25153	5.32066e-06	7.98136e-05
ENSDARG00000005989	rgl1	0.60468	5.33143e-06	7.98658e-05
ENSDARG00000039385	dlg4b	-0.297578	5.32955e-06	7.98658e-05
ENSDARG00000075964	plekhg4	0.388452	5.34631e-06	8.00199e-05
ENSDARG00000100280	znfx1	0.52442	5.34901e-06	8.00199e-05
ENSDARG00000078210	tulp1b	2.60981	5.35886e-06	8.01125e-05
ENSDARG00000059231	hephl1a	0.35335	5.36685e-06	8.01773e-05
ENSDARG00000062376	nlgn3b	-0.239583	5.40563e-06	8.07017e-05
ENSDARG00000009637	rcvrn3	7.57067	5.50359e-06	8.21084e-05
ENSDARG00000017229	megf10	0.438787	5.50992e-06	8.21469e-05
ENSDARG00000040985	itgbl1	0.727234	5.51519e-06	8.21696e-05
ENSDARG00000045589	kcnj8	0.886592	5.60328e-06	8.34253e-05
ENSDARG00000045989	arf4a	0.472961	5.6695e-06	8.4354e-05
ENSDARG00000020929	fam49ba	0.815113	5.70548e-06	8.47744e-05
ENSDARG00000036090	pard6gb	0.569804	5.70279e-06	8.47744e-05
ENSDARG00000091598	si:ch73-91k6.2	1.02702	5.73298e-06	8.51253e-05
ENSDARG00000078902	rims1b	-0.266383	5.85981e-06	8.69496e-05
ENSDARG00000101034	ZC3H12A	0.915288	5.89162e-06	8.73625e-05
ENSDARG00000073738	dennd2c	0.557061	5.96317e-06	8.83637e-05
ENSDARG00000020007	col1a2	1.90238	5.98206e-06	8.85838e-05
ENSDARG00000060766	pxnb	0.520116	6.00174e-06	8.88153e-05
ENSDARG00000000730	slc6a22.1	0.43568	6.0428e-06	8.93625e-05
ENSDARG00000102482	zgc:165573	0.563561	6.08429e-06	8.99155e-05
ENSDARG00000076386	epdl1	1.0072	6.09593e-06	9.00268e-05
ENSDARG00000063527	elmo2	-0.206795	6.10107e-06	9.00421e-05
ENSDARG00000088612	si:ch211-153b23.7	1.22479	6.14075e-06	9.05667e-05
ENSDARG00000015759	tspan7	0.52738	6.15508e-06	9.07172e-05
ENSDARG00000089933	rasal3	0.958225	6.16434e-06	9.07926e-05
ENSDARG00000060051	slc47a2.1	0.708715	6.18028e-06	9.09662e-05
ENSDARG00000006456	pdgfrl	0.898979	6.19284e-06	9.109e-05
ENSDARG00000078618	inpp5kb	2.15623	6.29701e-06	9.25601e-05
ENSDARG00000077022	fam131a	-0.267192	6.3139e-06	9.27462e-05
ENSDARG00000017036	svilc	0.833687	6.38649e-06	9.37498e-05
ENSDARG00000036415	glb1	0.332299	6.44267e-06	9.45112e-05
ENSDARG00000076602	prss16	0.493094	6.48008e-06	9.49964e-05
ENSDARG00000035556	rps6ka3a	0.439908	6.49642e-06	9.51723e-05
ENSDARG00000103555	si:ch211-8c17.4	0.892733	6.52882e-06	9.55831e-05
ENSDARG00000027249	btg1	0.2076	6.53499e-06	9.56096e-05
ENSDARG00000030078	glipr1b	-0.358453	6.62316e-06	9.68351e-05
ENSDARG00000032565	cacng2a	-0.285255	6.63717e-06	9.69752e-05
ENSDARG00000055659	gpr161	-0.278023	6.73873e-06	9.83411e-05
ENSDARG00000075347	chfr	0.453318	6.73962e-06	9.83411e-05
ENSDARG00000002213	invs	0.724511	6.78986e-06	9.90083e-05
ENSDARG00000057239	tph2	5.37962	6.85262e-06	9.98571e-05
ENSDARG00000001994	stxbp1a	-0.191813	6.89808e-06	0.000100386
ENSDARG00000057035	stoml3b	1.38261	6.89782e-06	0.000100386
ENSDARG00000041724	glipr2	1.07578	6.91428e-06	0.000100555
ENSDARG00000001733	gulp1a	0.338565	6.92069e-06	0.000100582
ENSDARG00000079578	rbpms2b	0.538254	6.94822e-06	0.000100848
ENSDARG00000099840	lpar1	0.772228	6.94652e-06	0.000100848
ENSDARG00000101794	atp6v0e1	0.840497	6.96813e-06	0.00010107
ENSDARG00000010407	ppp4r4	-0.331165	6.98076e-06	0.000101158
ENSDARG00000101350	arhgap28	1.03107	6.98342e-06	0.000101158
ENSDARG00000075556	luzp1	-0.281278	7.01293e-06	0.000101519
ENSDARG00000018619	cers4b	-0.304284	7.04164e-06	0.000101867
ENSDARG00000078717	itga8	0.675897	7.05202e-06	0.00010195
ENSDARG00000007382	ubtd1a	2.53761	7.10386e-06	0.000102632
ENSDARG00000054749	lmo4b	-0.341408	7.12482e-06	0.000102867
ENSDARG00000027046	scyl3	-0.331763	7.13916e-06	0.000102936
ENSDARG00000068110	CABZ01079818.1	-0.456296	7.14373e-06	0.000102936
ENSDARG00000075956	faxca	-0.272889	7.14191e-06	0.000102936
ENSDARG00000061042	gabbr2	-0.234615	7.21793e-06	0.000103937
ENSDARG00000062152	chaf1a	1.11279	7.22655e-06	0.000103993
ENSDARG00000115657	prkcaa	-0.256736	7.28482e-06	0.000104763
ENSDARG00000088825	citb	-0.246735	7.41693e-06	0.000106593
ENSDARG00000019230	rpl7a	0.3181	7.45485e-06	0.000107068
ENSDARG00000021849	si:dkey-256h2.1	0.620034	7.48138e-06	0.000107378
ENSDARG00000086222	nat16	-0.349438	7.52545e-06	0.00010794
ENSDARG00000020871	ptprz1b	0.273809	7.53915e-06	0.000108066
ENSDARG00000096898	CR925728.1	2.81426	7.60293e-06	0.000108909
ENSDARG00000016733	psat1	0.481526	7.6168e-06	0.000109037
ENSDARG00000089162	afap1l1a	1.16664	7.63266e-06	0.000109192
ENSDARG00000059906	sdc4	0.567601	7.64972e-06	0.000109365
ENSDARG00000107130	CU927890.1	0.415434	7.67213e-06	0.000109614
ENSDARG00000100371	eef2b	0.277356	7.68034e-06	0.00010966
ENSDARG00000060085	kcnq3	-0.266432	7.68552e-06	0.000109662
ENSDARG00000032816	tm7sf2	-0.413756	7.79264e-06	0.000110981
ENSDARG00000033840	fat3a	-0.237512	7.79309e-06	0.000110981
ENSDARG00000060435	bnipl	1.71815	7.7894e-06	0.000110981
ENSDARG00000095533	si:ch211-198c19.3	1.52166	7.87123e-06	0.000112021
ENSDARG00000033227	lect2l	1.83938	7.89926e-06	0.000112347
ENSDARG00000061752	ripor2	-0.277241	7.93223e-06	0.000112743
ENSDARG00000017474	zgc:110699	-0.556314	8.07016e-06	0.000114554
ENSDARG00000074149	itpr1b	-0.251626	8.06614e-06	0.000114554
ENSDARG00000017211	plxnb1b	0.258348	8.08115e-06	0.000114562
ENSDARG00000030376	grin2bb	-0.272018	8.07641e-06	0.000114562
ENSDARG00000063299	pcloa	-0.315767	8.22001e-06	0.000116455
ENSDARG00000097617	si:ch211-178n15.1	0.481376	8.28131e-06	0.000117248
ENSDARG00000095295	si:rp71-36a1.1	0.615469	8.31118e-06	0.000117595
ENSDARG00000015149	wasa	0.989072	8.39073e-06	0.000118568
ENSDARG00000017905	casp3a	0.614661	8.38982e-06	0.000118568
ENSDARG00000009886	rnf114	0.477632	8.46541e-06	0.000119546
ENSDARG00000110700	COX7A2	0.708856	8.47598e-06	0.000119618
ENSDARG00000097160	si:ch211-121j5.4	-0.342673	8.53396e-06	0.000120359
ENSDARG00000029045	peli2	0.543619	8.61644e-06	0.000121444
ENSDARG00000002084	lamb2	0.632538	8.66532e-06	0.000122055
ENSDARG00000022183	gsto1	-0.281904	8.70429e-06	0.000122525
ENSDARG00000038422	entpd4	-0.226358	8.72218e-06	0.000122698
ENSDARG00000041703	rrbp1b	0.648722	8.77409e-06	0.000123349
ENSDARG00000002002	lmcd1	0.603487	8.82164e-06	0.000123938
ENSDARG00000058996	jam2a	0.522425	8.83876e-06	0.000124099
ENSDARG00000075253	pik3cb	0.347642	8.89314e-06	0.000124783
ENSDARG00000022456	eno1a	-0.190915	8.95383e-06	0.000125395
ENSDARG00000074362	zgc:165582	0.629848	8.95393e-06	0.000125395
ENSDARG00000087956	she	0.425274	8.95257e-06	0.000125395
ENSDARG00000014378	slc12a4	0.38551	9.03699e-06	0.000126478
ENSDARG00000012340	ptpn11b	-0.261819	9.06523e-06	0.000126792
ENSDARG00000096920	si:zfos-375h5.1	-0.303421	9.10375e-06	0.000127249
ENSDARG00000058222	mpp4a	2.80863	9.1099e-06	0.000127254
ENSDARG00000009939	micu2	0.659656	9.13831e-06	0.000127489
ENSDARG00000105023	selplg	0.78612	9.13338e-06	0.000127489
ENSDARG00000068100	tafa5l	-0.27953	9.16375e-06	0.000127762
ENSDARG00000063157	mapk8ip2	-0.203677	9.17775e-06	0.000127876
ENSDARG00000042984	fpr1	1.57346	9.23686e-06	0.000128618
ENSDARG00000030614	syt1a	-0.238314	9.25315e-06	0.000128682
ENSDARG00000074322	si:ch211-194m7.3	1.12871	9.24964e-06	0.000128682
ENSDARG00000004580	nmnat2	-0.224533	9.26856e-06	0.000128814
ENSDARG00000102640	pdia3	0.252387	9.28895e-06	0.000129016
ENSDARG00000011445	elmsan1a	0.749419	9.33463e-06	0.000129486
ENSDARG00000054911	tmsb	0.854669	9.33359e-06	0.000129486
ENSDARG00000086214	ntrk3b	-0.335358	9.34193e-06	0.000129506
ENSDARG00000105479	si:ch211-126c2.4	0.969302	9.40607e-06	0.000130312
ENSDARG00000032272	sat1b	1.07892	9.48027e-06	0.000131227
ENSDARG00000089441	si:ch211-105c13.3	0.838357	9.48404e-06	0.000131227
ENSDARG00000039325	pmepa1	0.638004	9.50395e-06	0.000131419
ENSDARG00000015752	zap70	0.770453	9.51602e-06	0.000131503
ENSDARG00000058207	abi2a	-0.341798	9.55268e-06	0.000131927
ENSDARG00000071031	snx1a	0.229483	9.62437e-06	0.000132833
ENSDARG00000009142	ppp1r13bb	-0.294337	9.64621e-06	0.000133051
ENSDARG00000015862	rpl5b	0.313142	9.77041e-06	0.000134679
ENSDARG00000094606	si:zfos-364h11.2	0.871684	9.89702e-06	0.000136339
ENSDARG00000071116	eepd1	0.401138	9.94727e-06	0.000136945
ENSDARG00000091058	sting1	1.41426	9.98705e-06	0.000137407
ENSDARG00000027930	naprt	0.680872	1.00848e-05	0.000138664
ENSDARG00000031560	srpk1b	-0.315669	1.01272e-05	0.00013916
ENSDARG00000016156	fam53b	0.477799	1.02671e-05	0.000140906
ENSDARG00000027589	fzd7b	0.595739	1.02621e-05	0.000140906
ENSDARG00000015070	pola2	0.790677	1.02943e-05	0.000141191
ENSDARG00000044491	kif20a	1.01287	1.03225e-05	0.00014149
ENSDARG00000079665	gpr158b	-0.286033	1.03928e-05	0.000142364
ENSDARG00000002642	sh3gl1b	0.509285	1.04176e-05	0.000142615
ENSDARG00000095421	BX324123.4	-0.236884	1.04905e-05	0.000143522
ENSDARG00000094512	gabrz	-0.41456	1.0635e-05	0.00014541
ENSDARG00000062887	steap2	-0.250139	1.06737e-05	0.000145847
ENSDARG00000060072	abi3a	0.368492	1.07928e-05	0.000147383
ENSDARG00000013110	dmtn	-0.233318	1.08035e-05	0.000147437
ENSDARG00000063056	tulp4b	-0.236613	1.08208e-05	0.000147581
ENSDARG00000054302	ehd4	0.465128	1.08602e-05	0.000148027
ENSDARG00000087782	rnf152	0.814523	1.08897e-05	0.000148337
ENSDARG00000097702	si:ch1073-66l23.1	1.46853	1.09642e-05	0.000149259
ENSDARG00000012071	angptl1a	0.642452	1.10791e-05	0.000150729
ENSDARG00000105551	si:cabz01101003.1	0.810112	1.11097e-05	0.000151052
ENSDARG00000014690	rps4x	0.298412	1.11905e-05	0.000152015
ENSDARG00000076292	tns2a	0.468346	1.12014e-05	0.000152015
ENSDARG00000105185	snx7	0.909152	1.1196e-05	0.000152015
ENSDARG00000057262	si:dkey-91i10.3	0.269104	1.12745e-05	0.000152913
ENSDARG00000025106	ppp3cb	-0.282918	1.14261e-05	0.000154874
ENSDARG00000023724	cdc42se1	0.765023	1.15221e-05	0.000156078
ENSDARG00000016429	farp2	0.540497	1.1561e-05	0.000156508
ENSDARG00000040358	spred3	-0.299483	1.15805e-05	0.000156675
ENSDARG00000075362	whrna	-0.287466	1.16101e-05	0.00015698
ENSDARG00000016048	gpat3	0.657571	1.17962e-05	0.000159397
ENSDARG00000079238	trim59	0.558261	1.18537e-05	0.000160076
ENSDARG00000103276	fcer1g	1.0078	1.19394e-05	0.000161134
ENSDARG00000074876	abcd1	0.52154	1.1957e-05	0.000161272
ENSDARG00000055128	armc4	0.791914	1.21094e-05	0.000163227
ENSDARG00000103937	ndrg4	-0.22949	1.22853e-05	0.000165496
ENSDARG00000062799	baiap2a	-0.248794	1.23206e-05	0.000165871
ENSDARG00000102612	slc15a4	0.533532	1.24289e-05	0.000167225
ENSDARG00000032849	ndrg1a	0.910465	1.24441e-05	0.000167328
ENSDARG00000018971	b3gnt5a	1.01319	1.25273e-05	0.00016824
ENSDARG00000039914	gapdhs	-0.163445	1.25248e-05	0.00016824
ENSDARG00000009783	slc49a4	0.300675	1.25721e-05	0.000168738
ENSDARG00000095427	FP101887.1	-0.274031	1.26299e-05	0.000169411
ENSDARG00000055284	afap1	0.537526	1.26795e-05	0.000169956
ENSDARG00000074328	apba1b	-0.252896	1.2686e-05	0.000169956
ENSDARG00000051926	plag1	0.57185	1.27526e-05	0.000170743
ENSDARG00000110173	BX323861.3	1.55951	1.28315e-05	0.000171695
ENSDARG00000089390	pnpla2	0.599194	1.28554e-05	0.000171909
ENSDARG00000012610	saga	7.69111	1.29742e-05	0.000173393
ENSDARG00000071678	atcaya	-0.190078	1.30511e-05	0.000174209
ENSDARG00000098140	ankrd13d	-0.229198	1.30463e-05	0.000174209
ENSDARG00000005356	tyro3	0.303202	1.30733e-05	0.000174398
ENSDARG00000010936	abcb4	0.3213	1.3215e-05	0.000176181
ENSDARG00000015174	atp6v0a1b	-0.212914	1.33153e-05	0.00017741
ENSDARG00000004094	acsbg2	-0.266531	1.3377e-05	0.000178124
ENSDARG00000055302	grid2	-0.285158	1.34925e-05	0.000179554
ENSDARG00000003655	tmem59l	-0.213991	1.35075e-05	0.000179644
ENSDARG00000024546	pla2g4aa	0.482127	1.36404e-05	0.000181302
ENSDARG00000040192	nenf	0.962166	1.38087e-05	0.000183316
ENSDARG00000106669	CABZ01068358.1	0.656028	1.38023e-05	0.000183316
ENSDARG00000056934	hepacama	0.497428	1.38435e-05	0.000183667
ENSDARG00000056722	cd99l2	0.410616	1.38575e-05	0.000183742
ENSDARG00000011042	pgbd5	-0.256926	1.39359e-05	0.00018467
ENSDARG00000111110	CABZ01086611.1	-0.261061	1.39711e-05	0.000185025
ENSDARG00000073933	gareml	0.363835	1.40657e-05	0.000186164
ENSDARG00000062362	tpcn1	0.303149	1.43292e-05	0.000189428
ENSDARG00000078508	si:dkey-266m15.6	0.624311	1.43296e-05	0.000189428
ENSDARG00000001303	psmb8a	1.37316	1.44464e-05	0.000190743
ENSDARG00000069361	spa17	-0.280642	1.44437e-05	0.000190743
ENSDARG00000044278	synpr	-0.796042	1.44771e-05	0.000191034
ENSDARG00000053159	zgc:110626	0.932857	1.48672e-05	0.000196062
ENSDARG00000089333	si:ch211-198c19.1	1.55327	1.48788e-05	0.000196098
ENSDARG00000100082	ap3b1a	0.461295	1.48932e-05	0.00019617
ENSDARG00000071454	crp1	0.714431	1.51119e-05	0.000198931
ENSDARG00000030980	csrp1b	0.918549	1.51338e-05	0.000198981
ENSDARG00000063578	DGKI	-0.321402	1.51294e-05	0.000198981
ENSDARG00000091836	casp7	0.669058	1.51906e-05	0.000199607
ENSDARG00000036008	caly	-0.258912	1.5239e-05	0.000200124
ENSDARG00000007099	cx43.4	0.557406	1.52587e-05	0.000200263
ENSDARG00000018716	dgkh	-0.323644	1.52894e-05	0.000200546
ENSDARG00000068274	si:ch211-203b8.6	-0.399168	1.53342e-05	0.000201013
ENSDARG00000096850	BX957346.1	0.689167	1.5383e-05	0.000201532
ENSDARG00000058231	nt5c2b	0.240376	1.56196e-05	0.00020451
ENSDARG00000013931	eif3m	0.335372	1.57499e-05	0.000206092
ENSDARG00000099155	tpst2	1.03076	1.58072e-05	0.000206719
ENSDARG00000104635	mhc2b	1.11655	1.5879e-05	0.000207534
ENSDARG00000099746	rgs3a	-0.2467	1.59965e-05	0.000208945
ENSDARG00000004875	tmc6b	0.61169	1.60204e-05	0.000209084
ENSDARG00000089562	BX957322.1	-0.237923	1.60262e-05	0.000209084
ENSDARG00000116221	LO018205.2	1.117	1.60988e-05	0.000209906
ENSDARG00000001676	gpm6bb	0.278277	1.62941e-05	0.000212238
ENSDARG00000100825	calm3a	-0.188508	1.6297e-05	0.000212238
ENSDARG00000059123	plcd1a	0.990503	1.64967e-05	0.000214712
ENSDARG00000040163	prim1	0.577971	1.65072e-05	0.000214721
ENSDARG00000115843	si:rp71-1k13.6	0.619484	1.65268e-05	0.000214849
ENSDARG00000055757	tmem9	-0.233816	1.66421e-05	0.000216219
ENSDARG00000104937	NA	-0.339235	1.66641e-05	0.000216377
ENSDARG00000074217	si:dkey-188i13.6	3.63935	1.67412e-05	0.000217249
ENSDARG00000045036	cdc42ep4b	0.308217	1.67565e-05	0.00021732
ENSDARG00000061497	thsd7bb	-0.300863	1.68488e-05	0.000218387
ENSDARG00000002165	psme1	0.732889	1.69209e-05	0.000219192
ENSDARG00000044684	rbp4l	5.33432	1.70062e-05	0.000220137
ENSDARG00000045298	wipf2a	0.440002	1.70139e-05	0.000220137
ENSDARG00000056019	ttbk1a	-0.230516	1.70466e-05	0.00022043
ENSDARG00000018616	agtr1a	1.06384	1.73554e-05	0.00022429
ENSDARG00000018048	zgc:171704	0.822839	1.74112e-05	0.000224879
ENSDARG00000079129	opn4xa	-0.600526	1.75331e-05	0.00022632
ENSDARG00000060112	sybu	-0.29529	1.7624e-05	0.00022736
ENSDARG00000071389	si:dkey-78l4.6	3.47068	1.77757e-05	0.000229183
ENSDARG00000103399	zgc:63569	0.887495	1.7973e-05	0.00023159
ENSDARG00000056001	fryb	-0.229225	1.80273e-05	0.000232017
ENSDARG00000101317	grinaa	-0.268495	1.80235e-05	0.000232017
ENSDARG00000071496	zic6	0.371564	1.80891e-05	0.000232676
ENSDARG00000099804	CABZ01059119.1	0.410287	1.81081e-05	0.000232783
ENSDARG00000095577	cybrd1	0.514884	1.81197e-05	0.000232796
ENSDARG00000044199	gnat1	6.7576	1.82535e-05	0.000234378
ENSDARG00000052518	stx4	0.507255	1.83414e-05	0.000235369
ENSDARG00000052088	cxcr1	1.91345	1.84982e-05	0.000237242
ENSDARG00000006921	lrp5	0.499146	1.85666e-05	0.000237842
ENSDARG00000021255	arhgap22	0.533005	1.85664e-05	0.000237842
ENSDARG00000056603	mcf2b	-0.301117	1.86123e-05	0.000238288
ENSDARG00000069855	pnisr	-0.204132	1.86485e-05	0.000238611
ENSDARG00000079824	ninj2	0.876004	1.8674e-05	0.000238798
ENSDARG00000075265	plaua	2.68614	1.87972e-05	0.000240234
ENSDARG00000039458	lhx4	5.44817	1.89372e-05	0.000241742
ENSDARG00000075045	cxcl18b	1.08857	1.89302e-05	0.000241742
ENSDARG00000019907	dscc1	1.23912	1.90363e-05	0.000242865
ENSDARG00000103848	apba1a	-0.192117	1.92406e-05	0.000245329
ENSDARG00000038981	zgc:153615	-0.228927	1.94209e-05	0.000247484
ENSDARG00000053010	lpcat2	0.920574	1.9453e-05	0.000247748
ENSDARG00000094677	si:dkey-92j12.5	-0.308627	1.95427e-05	0.000248746
ENSDARG00000056407	irf8	0.856833	1.95987e-05	0.000249315
ENSDARG00000014545	golim4b	0.7086	1.96162e-05	0.000249393
ENSDARG00000063572	perp	0.479051	1.9666e-05	0.000249881
ENSDARG00000040799	sst1.1	-0.417921	1.96956e-05	0.000250113
ENSDARG00000040246	rap2ab	-0.256571	1.98603e-05	0.000251912
ENSDARG00000075625	lrig1	0.468871	1.98545e-05	0.000251912
ENSDARG00000057738	hells	0.585542	2.00707e-05	0.000254434
ENSDARG00000014462	rab3c	-0.242557	2.01545e-05	0.000255349
ENSDARG00000053956	sptbn2	-0.217818	2.03278e-05	0.000257395
ENSDARG00000017446	camk1db	-0.248482	2.0547e-05	0.00026002
ENSDARG00000073684	quo	0.604531	2.06655e-05	0.000261318
ENSDARG00000102758	FO704661.1	1.38975	2.06734e-05	0.000261318
ENSDARG00000012684	atp2b1a	-0.34968	2.07683e-05	0.000262367
ENSDARG00000099385	lsp1b	0.647177	2.08342e-05	0.000263049
ENSDARG00000045799	acanb	0.543916	2.10396e-05	0.000265489
ENSDARG00000017367	rhbdf1b	-0.33697	2.12493e-05	0.000267981
ENSDARG00000061580	kctd7	-0.214807	2.12937e-05	0.0002683
ENSDARG00000105481	si:ch211-243a20.4	1.22568	2.12991e-05	0.0002683
ENSDARG00000054418	ssuh2.2	1.45399	2.1352e-05	0.000268812
ENSDARG00000042069	pebp1	-0.204814	2.1554e-05	0.000271199
ENSDARG00000044282	smc5	0.335911	2.16095e-05	0.000271742
ENSDARG00000021032	foxd3	3.9544	2.16777e-05	0.000272443
ENSDARG00000056966	nek7	0.422077	2.17498e-05	0.000273036
ENSDARG00000068714	ksr1a	-0.321305	2.17442e-05	0.000273036
ENSDARG00000038557	anks3	0.50239	2.18148e-05	0.000273696
ENSDARG00000040251	ctsk	2.0964	2.18972e-05	0.000274572
ENSDARG00000077938	cd248b	1.16797	2.19786e-05	0.000275436
ENSDARG00000009941	erc1a	-0.209893	2.20035e-05	0.000275591
ENSDARG00000095351	CU914776.1	0.569683	2.20335e-05	0.000275809
ENSDARG00000018643	igf2a	0.291296	2.23312e-05	0.000279184
ENSDARG00000074680	rims1a	-0.291028	2.23541e-05	0.000279184
ENSDARG00000075725	cep152	0.836073	2.23462e-05	0.000279184
ENSDARG00000076019	ftr70	1.55685	2.23488e-05	0.000279184
ENSDARG00000062059	si:ch211-236l14.4	0.515837	2.23755e-05	0.000279293
ENSDARG00000026829	cotl1	0.380434	2.2434e-05	0.000279864
ENSDARG00000019302	mid1ip1b	-0.25896	2.24525e-05	0.000279935
ENSDARG00000011515	orai1a	0.740855	2.25098e-05	0.00028049
ENSDARG00000099742	heatr1	-0.236983	2.27367e-05	0.000283156
ENSDARG00000105003	scn1bb	-0.279532	2.27743e-05	0.000283463
ENSDARG00000115455	CR352285.2	-0.386346	2.29155e-05	0.00028506
ENSDARG00000077039	esama	0.937543	2.30415e-05	0.000286464
ENSDARG00000068480	map7d2a	-0.26689	2.31665e-05	0.000287856
ENSDARG00000039406	prom2	0.67681	2.3235e-05	0.000288543
ENSDARG00000042126	elmo3	0.555602	2.32539e-05	0.000288614
ENSDARG00000007836	ctsla	0.240717	2.32963e-05	0.000288977
ENSDARG00000020845	tns1b	0.240826	2.34804e-05	0.000290857
ENSDARG00000040606	tfap2c	0.795712	2.34652e-05	0.000290857
ENSDARG00000070686	cdipt	-0.273156	2.34877e-05	0.000290857
ENSDARG00000117069	CABZ01060373.1	-0.339444	2.35615e-05	0.000291606
ENSDARG00000103046	rest	0.30544	2.37251e-05	0.000293466
ENSDARG00000086762	gsdmea	1.16109	2.3922e-05	0.000295735
ENSDARG00000086114	CR792417.1	2.3049	2.40028e-05	0.000296566
ENSDARG00000104665	kirrel3l	0.364935	2.4139e-05	0.000298082
ENSDARG00000035891	acana	0.840956	2.42869e-05	0.000299739
ENSDARG00000001313	g2e3	0.910469	2.43306e-05	0.000300109
ENSDARG00000052423	ppp1r12c	-0.236721	2.44205e-05	0.000301049
ENSDARG00000034705	pvalb7	-0.540115	2.446e-05	0.000301366
ENSDARG00000079402	tapbp.1	0.438245	2.47794e-05	0.00030513
ENSDARG00000059534	si:ch211-146m13.3	-0.1995	2.48626e-05	0.000305983
ENSDARG00000078512	acaca	-0.20636	2.49935e-05	0.000307421
ENSDARG00000038278	ptgir	0.858933	2.50417e-05	0.000307842
ENSDARG00000058646	ptprna	-0.204728	2.5195e-05	0.000309379
ENSDARG00000100573	ckap2l	0.872196	2.5189e-05	0.000309379
ENSDARG00000090980	apof	0.761601	2.54303e-05	0.000312094
ENSDARG00000053453	mpp2a	-0.213651	2.55808e-05	0.00031371
ENSDARG00000053858	crip1	0.378254	2.5608e-05	0.00031371
ENSDARG00000071558	fblim1	0.631811	2.56192e-05	0.00031371
ENSDARG00000091962	RUNDC1	-0.255306	2.56015e-05	0.00031371
ENSDARG00000087740	BX664618.1	1.19671	2.57741e-05	0.000315431
ENSDARG00000023914	mark4a	-0.222077	2.58204e-05	0.000315821
ENSDARG00000002304	gins2	1.33935	2.58702e-05	0.000316254
ENSDARG00000019113	mob3a	0.364436	2.5958e-05	0.00031715
ENSDARG00000101019	ext1b	-0.267607	2.59738e-05	0.000317167
ENSDARG00000016526	gata3	0.757579	2.61818e-05	0.000319351
ENSDARG00000045051	slc16a3	-0.315526	2.6168e-05	0.000319351
ENSDARG00000071458	si:dkey-121a11.3	0.820626	2.62032e-05	0.000319435
ENSDARG00000026595	pafah1b1b	-0.168782	2.63544e-05	0.000321099
ENSDARG00000042548	tpd52l1	0.641527	2.64945e-05	0.000322627
ENSDARG00000043864	nptnb	-0.249448	2.67201e-05	0.000325194
ENSDARG00000062187	kif14	1.53446	2.67981e-05	0.000325962
ENSDARG00000013843	sept5a	-0.195329	2.70187e-05	0.000328281
ENSDARG00000062902	si:dkey-220f10.4	1.33857	2.70118e-05	0.000328281
ENSDARG00000033144	psme2	0.811617	2.72367e-05	0.000330747
ENSDARG00000030307	hspa12b	0.439106	2.72934e-05	0.000331251
ENSDARG00000099298	xrcc5	0.451021	2.76842e-05	0.000335809
ENSDARG00000098204	CU984600.2	2.27279	2.77536e-05	0.000336465
ENSDARG00000100598	CABZ01109081.1	0.965222	2.78177e-05	0.000337056
ENSDARG00000058818	rbm38	0.471101	2.7926e-05	0.000338181
ENSDARG00000006553	rras	0.45088	2.79486e-05	0.000338268
ENSDARG00000027529	hmox1a	1.02019	2.79757e-05	0.000338408
ENSDARG00000010384	lpar5a	0.847677	2.80418e-05	0.000338648
ENSDARG00000103845	zgc:55733	-0.192889	2.8036e-05	0.000338648
ENSDARG00000104965	kcnj12a	-0.511212	2.80265e-05	0.000338648
ENSDARG00000045530	si:ch211-244b2.4/si:ch211-244b2.4	0.993476	2.80582e-05	0.000338659
ENSDARG00000018179	acvrl1	0.346374	2.80816e-05	0.000338756
ENSDARG00000010425	scara5	0.704932	2.82053e-05	0.000340061
ENSDARG00000104342	csnk1g1	-0.199918	2.88433e-05	0.000347561
ENSDARG00000059163	rbp3	5.62361	2.9142e-05	0.000350968
ENSDARG00000090230	tmem108	-0.276801	2.92795e-05	0.000352431
ENSDARG00000007275	si:ch211-251b21.1	0.234195	2.95276e-05	0.000355222
ENSDARG00000068166	whrnb	-0.4108	2.99542e-05	0.000360157
ENSDARG00000008811	cmtm3	0.899733	3.00413e-05	0.000361006
ENSDARG00000037870	actb2	0.222859	3.021e-05	0.000362834
ENSDARG00000036104	myo1g	0.787356	3.03526e-05	0.000364319
ENSDARG00000078221	si:ch211-204d2.4	0.854232	3.03668e-05	0.000364319
ENSDARG00000102015	CABZ01037298.1	0.463291	3.04525e-05	0.000365147
ENSDARG00000012942	itgb5	0.402673	3.0564e-05	0.000366197
ENSDARG00000058108	eps8l2	0.921919	3.05735e-05	0.000366197
ENSDARG00000035909	mfsd2ab	-0.360111	3.08434e-05	0.000369229
ENSDARG00000045517	itih5	1.76687	3.11215e-05	0.000372354
ENSDARG00000014499	nutf2l	1.07695	3.1157e-05	0.000372575
ENSDARG00000117668	FO704648.2	-0.401228	3.14823e-05	0.00037626
ENSDARG00000059916	hyal1	0.68967	3.17203e-05	0.000378899
ENSDARG00000061692	yjefn3	-0.275138	3.17441e-05	0.000378976
ENSDARG00000045070	itgb3b	1.13657	3.17952e-05	0.000379174
ENSDARG00000078659	tmem176	0.542003	3.17907e-05	0.000379174
ENSDARG00000073732	myh14	-0.201248	3.19116e-05	0.000380224
ENSDARG00000089769	hapln1a	0.532284	3.1918e-05	0.000380224
ENSDARG00000079840	kcnma1a	-0.212131	3.19356e-05	0.000380228
ENSDARG00000035577	cds2	-0.183245	3.20807e-05	0.000381748
ENSDARG00000070606	ikbke	0.949793	3.21874e-05	0.000382811
ENSDARG00000054805	btr09	2.04021	3.23602e-05	0.000384656
ENSDARG00000063563	creb3l2	0.419982	3.25738e-05	0.000386986
ENSDARG00000062462	shisa7a	-0.280559	3.26818e-05	0.000387849
ENSDARG00000077126	snrnp70	-0.200189	3.26687e-05	0.000387849
ENSDARG00000054539	lrp10	0.287433	3.27318e-05	0.000388232
ENSDARG00000061736	ank3a	-0.17551	3.28238e-05	0.000388693
ENSDARG00000077116	ccnjl	0.605912	3.27885e-05	0.000388693
ENSDARG00000101919	foxj1a	0.670668	3.28193e-05	0.000388693
ENSDARG00000057141	zgc:110045	2.63792	3.29956e-05	0.000390517
ENSDARG00000042683	si:dkey-15j16.3	1.27512	3.36181e-05	0.000397669
ENSDARG00000077677	pdgfd	0.531841	3.37162e-05	0.000398614
ENSDARG00000037655	pls3	0.642006	3.38639e-05	0.000400145
ENSDARG00000105450	si:ch211-63p21.1	-0.271832	3.41191e-05	0.000402943
ENSDARG00000063433	atp2b2	-0.272843	3.45576e-05	0.000407902
ENSDARG00000055759	efhd2	-0.211864	3.46872e-05	0.000409099
ENSDARG00000059057	atpv0e2	-0.242608	3.46963e-05	0.000409099
ENSDARG00000069708	cdc34a	0.628155	3.50816e-05	0.000413419
ENSDARG00000077130	bcl10	0.932907	3.51499e-05	0.000414002
ENSDARG00000015224	cd2ap	0.311118	3.52004e-05	0.000414374
ENSDARG00000101062	fdft1	-0.452159	3.53127e-05	0.000415473
ENSDARG00000009693	llgl1	0.272989	3.53539e-05	0.000415736
ENSDARG00000042529	gnat2	1.43515	3.55676e-05	0.000418024
ENSDARG00000087575	zmp:0000000912	1.90268	3.57628e-05	0.000420094
ENSDARG00000077410	myo9b	0.329242	3.58795e-05	0.000421238
ENSDARG00000070037	rgs8	-0.201277	3.59944e-05	0.000422135
ENSDARG00000078433	spc25	1.08352	3.59832e-05	0.000422135
ENSDARG00000111939	atf4a	0.247708	3.60303e-05	0.00042233
ENSDARG00000035519	histh1l	0.4334	3.61973e-05	0.000424061
ENSDARG00000055436	ftr97	0.615326	3.64308e-05	0.00042657
ENSDARG00000076667	ccng1	0.450988	3.65857e-05	0.000428154
ENSDARG00000062693	nrxn3b	-0.193115	3.67764e-05	0.000430157
ENSDARG00000023203	mhc1lda	1.39845	3.7051e-05	0.000432522
ENSDARG00000058302	sh3bgrl	0.601697	3.70575e-05	0.000432522
ENSDARG00000086990	carmil3	-0.291443	3.70277e-05	0.000432522
ENSDARG00000101759	homer1b	-0.335422	3.70117e-05	0.000432522
ENSDARG00000074285	si:ch73-335m24.2	1.00448	3.71065e-05	0.000432863
ENSDARG00000069917	ska3	1.3042	3.72742e-05	0.000434589
ENSDARG00000021584	cntn5	-0.187443	3.73781e-05	0.000435473
ENSDARG00000079353	si:ch211-165d12.4/si:ch211-165d12.4	0.667591	3.73898e-05	0.000435473
ENSDARG00000053665	gabrg2	-0.210665	3.77215e-05	0.000439103
ENSDARG00000078503	si:dkey-76b14.2	0.641229	3.77417e-05	0.000439105
ENSDARG00000070448	grk4	-0.176124	3.8502e-05	0.000447714
ENSDARG00000092259	si:dkey-211g8.5	2.78945	3.85942e-05	0.000448547
ENSDARG00000058032	tpk2	-0.389943	3.86463e-05	0.000448915
ENSDARG00000062942	kcna1a	-0.212453	3.90807e-05	0.000453721
ENSDARG00000093286	CABZ01039782.1	-0.314773	3.92866e-05	0.000455871
ENSDARG00000102026	gpsm2l	0.620018	3.93555e-05	0.000456428
ENSDARG00000059818	kif5ab	-0.279788	3.93927e-05	0.000456618
ENSDARG00000008306	rdh5	6.39692	3.94167e-05	0.000456655
ENSDARG00000004451	tnfrsfa	0.451333	3.957e-05	0.000458188
ENSDARG00000023713	aqp1a.1	0.466606	4.00115e-05	0.000463056
ENSDARG00000056331	ahcyl1	-0.194256	4.00457e-05	0.000463208
ENSDARG00000097322	si:dkey-81l17.6	-0.27572	4.02399e-05	0.000465208
ENSDARG00000093098	ccl34b.8	2.05152	4.03969e-05	0.000466778
ENSDARG00000101050	tmc8	0.562424	4.04422e-05	0.000467056
ENSDARG00000023104	scaper	-0.211086	4.08384e-05	0.000471382
ENSDARG00000004415	tcf7l2	0.543627	4.09138e-05	0.000472005
ENSDARG00000037961	rcn3	1.13621	4.11718e-05	0.000474732
ENSDARG00000006691	rpl12	0.364524	4.1194e-05	0.000474738
ENSDARG00000016044	gins4	1.1737	4.13004e-05	0.000475437
ENSDARG00000044605	stx12l	-0.19398	4.13398e-05	0.000475437
ENSDARG00000077367	ntng2a	-0.297402	4.13336e-05	0.000475437
ENSDARG00000103317	capn5a	0.93482	4.13414e-05	0.000475437
ENSDARG00000074819	si:dkeyp-23e4.3	0.634167	4.1997e-05	0.000482724
ENSDARG00000008639	kifap3a	-0.182253	4.21074e-05	0.000483739
ENSDARG00000013613	anxa13l	0.427592	4.22246e-05	0.000484831
ENSDARG00000056938	kera	5.57129	4.23149e-05	0.000485614
ENSDARG00000018961	gtpbp4	0.361911	4.24363e-05	0.000486752
ENSDARG00000109859	CABZ01072242.1	0.709197	4.27767e-05	0.0004904
ENSDARG00000000161	itsn2a	-0.354477	4.29421e-05	0.000492039
ENSDARG00000031649	cort	-0.551604	4.3068e-05	0.000493088
ENSDARG00000039211	zgc:77439	0.331184	4.30786e-05	0.000493088
ENSDARG00000003469	neurod4	1.70843	4.31581e-05	0.00049374
ENSDARG00000009677	dlg1	-0.258153	4.32713e-05	0.000494778
ENSDARG00000035692	rps3a	0.327333	4.33586e-05	0.000495259
ENSDARG00000099631	cmtm6	0.427697	4.33504e-05	0.000495259
ENSDARG00000078026	zcchc24	0.423878	4.34508e-05	0.000496054
ENSDARG00000098288	tax1bp1a	-0.206335	4.35771e-05	0.000497237
ENSDARG00000002816	rasgrf2b	-0.288767	4.36973e-05	0.00049835
ENSDARG00000076586	csf2rb	1.00118	4.40035e-05	0.00050158
ENSDARG00000103413	zgc:109949	-0.413303	4.40315e-05	0.000501639
ENSDARG00000046030	zgc:110339	0.698761	4.4324e-05	0.00050471
ENSDARG00000053512	crybb2	2.26843	4.4486e-05	0.000506291
ENSDARG00000075299	prxl2c	0.659512	4.4562e-05	0.000506893
ENSDARG00000033567	fkbp1ab	-0.280503	4.46323e-05	0.000507167
ENSDARG00000054378	pcbp3	-0.420446	4.46284e-05	0.000507167
ENSDARG00000003281	pik3ip1	-0.288514	4.47203e-05	0.000507903
ENSDARG00000008859	mylipa	0.742855	4.49377e-05	0.000510108
ENSDARG00000011407	col2a1b	0.24063	4.50853e-05	0.000511519
ENSDARG00000076994	adgra2	0.72271	4.51356e-05	0.000511825
ENSDARG00000110961	zgc:110045	3.02871	4.52066e-05	0.000512365
ENSDARG00000096331	si:ch73-248e21.7	1.07096	4.52598e-05	0.000512703
ENSDARG00000013582	csnk2a2b	-0.193329	4.53385e-05	0.000513329
ENSDARG00000088801	fgd5a	0.371136	4.57817e-05	0.000518079
ENSDARG00000009626	nrbp2b	-0.235212	4.58835e-05	0.000518964
ENSDARG00000017757	pik3cg	0.382804	4.60226e-05	0.000520269
ENSDARG00000088362	CR925817.1	-0.475246	4.62443e-05	0.000522237
ENSDARG00000101556	si:ch1073-475a24.1	1.75823	4.62267e-05	0.000522237
ENSDARG00000060841	pik3c2a	0.245519	4.64617e-05	0.000524422
ENSDARG00000043835	rab3ab	-0.254797	4.649e-05	0.000524471
ENSDARG00000060238	uacab	0.311166	4.66114e-05	0.000525571
ENSDARG00000028335	hmga1a	0.280219	4.69687e-05	0.000529327
ENSDARG00000025162	asic4a	-0.281393	4.7369e-05	0.000533564
ENSDARG00000030326	efna1a	-0.276747	4.75201e-05	0.000534991
ENSDARG00000037046	rad51b	0.640731	4.77075e-05	0.000536826
ENSDARG00000044642	sc5d	-0.606847	4.79429e-05	0.000539197
ENSDARG00000029856	cnn3b	0.712247	4.80746e-05	0.000540402
ENSDARG00000007370	dysf	0.590917	4.82992e-05	0.000542648
ENSDARG00000004840	rassf1	0.505909	4.84947e-05	0.000544566
ENSDARG00000052713	lrrtm1	-0.211043	4.85826e-05	0.000545273
ENSDARG00000101826	zwi	0.772078	4.87335e-05	0.000546688
ENSDARG00000045167	dlgap5	1.27006	4.91308e-05	0.000550581
ENSDARG00000076487	haao	0.88391	4.9127e-05	0.000550581
ENSDARG00000016527	helz2	1.75857	4.91747e-05	0.000550792
ENSDARG00000033234	stmn2a	-0.174366	4.92652e-05	0.000551524
ENSDARG00000094488	BX510923.1	0.488022	4.93396e-05	0.000552074
ENSDARG00000088260	gig2p	1.29947	4.93745e-05	0.000552183
ENSDARG00000031796	ache	-0.201217	4.94215e-05	0.000552428
ENSDARG00000023323	ywhaqb	-0.164964	4.95192e-05	0.000553238
ENSDARG00000077596	phf24	-0.221987	4.97928e-05	0.000556012
ENSDARG00000102769	NA	-0.290427	5.0889e-05	0.000567962
ENSDARG00000056228	pld1a	0.392052	5.09678e-05	0.000568553
ENSDARG00000045230	cox6b1	-0.345252	5.11711e-05	0.00057053
ENSDARG00000068175	ing5b	1.70277	5.13049e-05	0.000571732
ENSDARG00000099510	cnn3a	0.371295	5.13486e-05	0.000571928
ENSDARG00000053380	fam189a1	-0.268014	5.1712e-05	0.000575683
ENSDARG00000040815	tsku	0.727809	5.17659e-05	0.00057599
ENSDARG00000074846	si:dkeyp-68b7.12	0.781345	5.216e-05	0.000580081
ENSDARG00000041869	tnfrsf19	0.481982	5.23084e-05	0.000581437
ENSDARG00000044142	acss1	0.661907	5.23786e-05	0.000581922
ENSDARG00000010756	nod2	0.770515	5.26564e-05	0.000584713
ENSDARG00000052741	card11	0.746093	5.31743e-05	0.000590165
ENSDARG00000099336	mvda	-0.521897	5.35606e-05	0.000594152
ENSDARG00000041182	rpl4	0.229926	5.40799e-05	0.000599609
ENSDARG00000010962	fkbp7	0.807409	5.42569e-05	0.000601267
ENSDARG00000069790	dynll2a	-0.240607	5.43578e-05	0.000602081
ENSDARG00000017634	pdcb	6.68186	5.47556e-05	0.000606181
ENSDARG00000017500	rock2a	-0.236253	5.50585e-05	0.000609227
ENSDARG00000057143	nradd	1.07379	5.54861e-05	0.000613648
ENSDARG00000039243	zgc:152791	2.30925	5.56175e-05	0.000614792
ENSDARG00000067831	tbata	0.637021	5.57325e-05	0.000615752
ENSDARG00000057403	CR847953.1	0.493331	5.57821e-05	0.000615991
ENSDARG00000103791	nme2b.1	0.374194	5.58902e-05	0.000616874
ENSDARG00000018997	cplx2l	-0.309828	5.60777e-05	0.000618631
ENSDARG00000052826	runx3	0.922907	5.61153e-05	0.000618732
ENSDARG00000097019	dhrs13b.1	0.915657	5.61432e-05	0.000618732
ENSDARG00000058992	cers2b	0.339896	5.61799e-05	0.000618826
ENSDARG00000015206	hnrnpua	-0.186747	5.63574e-05	0.000620469
ENSDARG00000043003	pcyt2	-0.197577	5.73266e-05	0.000630822
ENSDARG00000001154	rimbp2	-0.282919	5.76062e-05	0.000633581
ENSDARG00000040485	gsdmeb	0.89778	5.76966e-05	0.000633861
ENSDARG00000061121	adgrl3.1	-0.179647	5.77183e-05	0.000633861
ENSDARG00000116804	CABZ01037174.1	0.588673	5.76654e-05	0.000633861
ENSDARG00000017140	zgc:63587	0.516842	5.82301e-05	0.000639161
ENSDARG00000034222	hs1bp3	0.940369	5.84713e-05	0.000641488
[truncated: 2,990 more rows]

## Sheet: SuppTable2
Source	Identifier	Name	Number of associated genes	Fisher p-value	FDR
Gene ontology	GO:0016020	membrane	1612	4.516e-50	2.10626e-46
Gene ontology	GO:0016021	integral component of membrane	1443	3.53627e-38	8.24659e-35
Gene ontology	GO:0005622	intracellular	417	3.96198e-21	6.15956e-18
Gene ontology	GO:0005737	cytoplasm	604	1.42838e-19	1.66549e-16
Gene ontology	GO:0005886	plasma membrane	394	7.65847e-19	7.14382e-16
Gene ontology	GO:0016301	kinase activity	172	1.74694e-18	1.35795e-15
Gene ontology	GO:0016310	phosphorylation	174	2.07392e-17	1.38183e-14
Gene ontology	GO:0000166	nucleotide binding	431	9.65769e-17	5.63043e-14
Gene ontology	GO:0006811	ion transport	166	5.17621e-14	2.68243e-11
Gene ontology	GO:0046872	metal ion binding	436	9.70522e-13	4.52651e-10
Gene ontology	GO:0005096	GTPase activator activity	82	1.18677e-11	5.03191e-09
Gene ontology	GO:0005524	ATP binding	460	1.67291e-11	6.50204e-09
Gene ontology	GO:0043547	positive regulation of GTPase activity	83	2.89651e-11	1.03918e-08
Gene ontology	GO:0070588	calcium ion transmembrane transport	55	4.90065e-11	1.63262e-08
Gene ontology	GO:0004672	protein kinase activity	226	1.52928e-10	4.75503e-08
Gene ontology	GO:0006468	protein phosphorylation	233	3.06641e-10	8.93859e-08
Gene ontology	GO:0035556	intracellular signal transduction	183	3.87188e-10	1.06226e-07
Gene ontology	GO:0005509	calcium ion binding	192	6.84689e-10	1.77411e-07
Gene ontology	GO:0016740	transferase activity	274	1.6109e-09	3.95432e-07
Gene ontology	GO:0016787	hydrolase activity	256	5.19605e-09	1.21172e-06
Gene ontology	GO:0003779	actin binding	93	1.46869e-08	3.26189e-06
Gene ontology	GO:0055085	transmembrane transport	174	1.68911e-08	3.58091e-06
Gene ontology	GO:0030424	axon	39	2.84446e-08	5.76807e-06
Gene ontology	GO:0005887	integral component of plasma membrane	227	3.11777e-08	6.05888e-06
Gene ontology	GO:0005856	cytoskeleton	93	3.25567e-08	6.07377e-06
Gene ontology	GO:0007165	signal transduction	305	3.91678e-08	7.02609e-06
Gene ontology	GO:0005871	kinesin complex	30	6.82081e-08	1.17823e-05
Gene ontology	GO:0045202	synapse	74	1.52973e-07	2.42789e-05
Gene ontology	GO:0003924	GTPase activity	110	1.56168e-07	2.42789e-05
Gene ontology	GO:0005089	Rho guanyl-nucleotide exchange factor activity	43	1.50438e-07	2.42789e-05
Gene ontology	GO:0035023	regulation of Rho protein signal transduction	46	1.99034e-07	2.9945e-05
Gene ontology	GO:0005874	microtubule	54	2.1936e-07	3.19717e-05
Gene ontology	GO:0016477	cell migration	38	2.64142e-07	3.73321e-05
Gene ontology	GO:0005262	calcium channel activity	35	3.09817e-07	4.24996e-05
Gene ontology	GO:0007155	cell adhesion	90	6.88914e-07	9.04475e-05
Gene ontology	GO:0018105	peptidyl-serine phosphorylation	31	6.98137e-07	9.04475e-05
Gene ontology	GO:0005085	guanyl-nucleotide exchange factor activity	43	9.14632e-07	0.000113277
Gene ontology	GO:0014069	postsynaptic density	23	9.2293e-07	0.000113277
Gene ontology	GO:0003774	motor activity	49	1.3692e-06	0.000163742
Gene ontology	GO:0007229	integrin-mediated signaling pathway	25	1.43093e-06	0.000166846
Gene ontology	GO:0008017	microtubule binding	59	1.6123e-06	0.000183409
Gene ontology	GO:0030036	actin cytoskeleton organization	43	2.09146e-06	0.000231912
Gene ontology	GO:0006816	calcium ion transport	34	2.13812e-06	0.000231912
Gene ontology	GO:0043005	neuron projection	58	2.38786e-06	0.000253113
Gene ontology	GO:0042127	regulation of cell proliferation	27	2.44592e-06	0.000253506
Gene ontology	GO:0005840	ribosome	53	2.85473e-06	0.000289445
Gene ontology	GO:0043087	regulation of GTPase activity	25	3.1403e-06	0.000311624
Gene ontology	GO:0042074	cell migration involved in gastrulation	29	3.62514e-06	0.000352243
Gene ontology	GO:0008360	regulation of cell shape	32	4.50019e-06	0.000428345
Gene ontology	GO:0004713	protein tyrosine kinase activity	45	4.77071e-06	0.000445012
Gene ontology	GO:0005615	extracellular space	158	5.6646e-06	0.000518033
Gene ontology	GO:0005216	ion channel activity	80	6.94985e-06	0.000623348
Gene ontology	GO:0005925	focal adhesion	21	8.06073e-06	0.000709344
Gene ontology	GO:0042981	regulation of apoptotic process	46	8.4812e-06	0.000732524
Gene ontology	GO:0007417	central nervous system development	30	9.48297e-06	0.000804156
Gene ontology	GO:0008021	synaptic vesicle	28	1.10283e-05	0.000918497
Gene ontology	GO:0038023	signaling receptor activity	47	1.26429e-05	0.000999432
Gene ontology	GO:0005516	calmodulin binding	33	1.2431e-05	0.000999432
Gene ontology	GO:0030154	cell differentiation	91	1.24353e-05	0.000999432
Gene ontology	GO:0004674	protein serine/threonine kinase activity	148	1.32626e-05	0.00103095
Gene ontology	GO:0003777	microtubule motor activity	32	1.37782e-05	0.00105346
Gene ontology	GO:0007264	small GTPase mediated signal transduction	39	1.60714e-05	0.00120898
Gene ontology	GO:0030672	synaptic vesicle membrane	20	1.74979e-05	0.0012954
Gene ontology	GO:0007507	heart development	57	1.8119e-05	0.00132042
Gene ontology	GO:0005244	voltage-gated ion channel activity	44	1.91599e-05	0.0013748
Gene ontology	GO:0097190	apoptotic signaling pathway	16	2.23517e-05	0.00157952
Gene ontology	GO:0051015	actin filament binding	58	2.41326e-05	0.00167992
Gene ontology	GO:0016887	ATPase activity	54	2.51246e-05	0.00172325
Gene ontology	GO:0031012	extracellular matrix	54	2.80807e-05	0.00189809
Gene ontology	GO:0022627	cytosolic small ribosomal subunit	19	2.89466e-05	0.00192867
Gene ontology	GO:0018108	peptidyl-tyrosine phosphorylation	38	3.28389e-05	0.00215719
Gene ontology	GO:0005518	collagen binding	12	3.5571e-05	0.00230421
Gene ontology	GO:0034765	regulation of ion transmembrane transport	42	3.7605e-05	0.0024026
Gene ontology	GO:0005245	voltage-gated calcium channel activity	24	4.04501e-05	0.00254945
Gene ontology	GO:0005544	calcium-dependent phospholipid binding	26	4.22905e-05	0.0025953
Gene ontology	GO:0046961	proton-transporting ATPase activity, rotational mechanism	16	4.21907e-05	0.0025953
Gene ontology	GO:0005834	heterotrimeric G-protein complex	22	4.53555e-05	0.00274725
Gene ontology	GO:0007018	microtubule-based movement	33	4.64857e-05	0.00277961
Gene ontology	GO:0008305	integrin complex	19	4.87167e-05	0.00287614
Gene ontology	GO:0006412	translation	68	5.22161e-05	0.0030442
Gene ontology	GO:0009986	cell surface	38	5.73833e-05	0.00330414
Gene ontology	GO:0060026	convergent extension	21	5.92676e-05	0.00337103
Gene ontology	GO:0002376	immune system process	17	6.06288e-05	0.0034069
Gene ontology	GO:0031290	retinal ganglion cell axon guidance	18	6.23709e-05	0.00345079
Gene ontology	GO:0003735	structural constituent of ribosome	50	6.28896e-05	0.00345079
Gene ontology	GO:0035091	phosphatidylinositol binding	34	6.43727e-05	0.0034911
Gene ontology	GO:0005515	protein binding	82	7.6898e-05	0.00412244
Gene ontology	GO:0009617	response to bacterium	19	7.96577e-05	0.00422186
Gene ontology	GO:0007015	actin filament organization	32	8.34833e-05	0.0043749
Gene ontology	GO:0014003	oligodendrocyte development	11	8.70596e-05	0.00446205
Gene ontology	GO:0022625	cytosolic large ribosomal subunit	22	8.62079e-05	0.00446205
Gene ontology	GO:0006915	apoptotic process	43	8.83631e-05	0.00447963
Gene ontology	GO:0051216	cartilage development	31	9.49042e-05	0.0047595
Gene ontology	GO:0004721	phosphoprotein phosphatase activity	39	9.62281e-05	0.00477455
Gene ontology	GO:0004888	transmembrane signaling receptor activity	72	0.000105177	0.00516364
Gene ontology	GO:0003674	molecular_function	277	0.000111247	0.00540473
Gene ontology	GO:0007399	nervous system development	46	0.000113249	0.0054453
Gene ontology	GO:0019221	cytokine-mediated signaling pathway	25	0.000117464	0.00558443
Gene ontology	GO:0060027	convergent extension involved in gastrulation	23	0.000118537	0.00558443
Gene ontology	GO:0043235	receptor complex	39	0.000123687	0.00576878
Gene ontology	GO:0060070	canonical Wnt signaling pathway	21	0.000139621	0.00644743
Gene ontology	GO:0048703	embryonic viscerocranium morphogenesis	31	0.000148416	0.00678639
Gene ontology	GO:0005829	cytosol	138	0.000169514	0.00767583
Gene ontology	GO:0001755	neural crest cell migration	28	0.000189062	0.0084787
Gene ontology	GO:0004697	protein kinase C activity	13	0.0001944	0.00863505
Gene ontology	GO:0015991	ATP hydrolysis coupled proton transport	19	0.000196986	0.0086674
Gene ontology	GO:0006955	immune response	71	0.000210794	0.00918827
Gene ontology	GO:0000981	RNA polymerase II transcription factor activity, sequence-specific DNA binding	63	0.000214943	0.00928233
Gene ontology	GO:0006897	endocytosis	28	0.000220267	0.00938743
Gene ontology	GO:0031101	fin regeneration	24	0.000221402	0.00938743
Gene ontology	GO:0030054	cell junction	58	0.000223804	0.0094038
Gene ontology	GO:0001944	vasculature development	22	0.000228989	0.00953577
Gene ontology	GO:0030198	extracellular matrix organization	25	0.00023347	0.00963632
Gene ontology	GO:0007166	cell surface receptor signaling pathway	48	0.000240539	0.00984099
Gene ontology	GO:0043009	chordate embryonic development	35	0.000249538	0.0101204
Gene ontology	GO:0007169	transmembrane receptor protein tyrosine kinase signaling pathway	31	0.000261168	0.0105008
Gene ontology	GO:0008237	metallopeptidase activity	40	0.000274591	0.0109461
Gene ontology	GO:0098839	postsynaptic density membrane	14	0.000279463	0.0110459
Gene ontology	GO:0032147	activation of protein kinase activity	23	0.000294232	0.0114358
Gene ontology	GO:0016055	Wnt signaling pathway	38	0.000293794	0.0114358
Gene ontology	GO:0007411	axon guidance	28	0.000296697	0.0114363
Gene ontology	GO:0048786	presynaptic active zone	12	0.00032474	0.0124147
Gene ontology	GO:0000278	mitotic cell cycle	32	0.00033829	0.0127241
Gene ontology	GO:0005525	GTP binding	130	0.000335623	0.0127241
Gene ontology	GO:0031410	cytoplasmic vesicle	30	0.000344335	0.0127459
Gene ontology	GO:0001525	angiogenesis	40	0.000342804	0.0127459
Gene ontology	GO:0098793	presynapse	22	0.0003913	0.0143204
Gene ontology	GO:0051726	regulation of cell cycle	28	0.000395718	0.0143204
Gene ontology	GO:0051301	cell division	29	0.000396082	0.0143204
Gene ontology	GO:0000149	SNARE binding	25	0.000441055	0.0158237
Gene ontology	GO:0006629	lipid metabolic process	55	0.000448961	0.0159844
Gene ontology	GO:0019905	syntaxin binding	18	0.000484723	0.0171269
Gene ontology	GO:0000281	mitotic cytokinesis	21	0.0005208	0.0182632
Gene ontology	GO:2000311	regulation of AMPA receptor activity	11	0.000543793	0.0189272
Gene ontology	GO:0048932	myelination of posterior lateral line nerve axons	8	0.000550061	0.0190036
Gene ontology	GO:0030010	establishment of cell polarity	12	0.000591418	0.0201341
Gene ontology	GO:0005891	voltage-gated calcium channel complex	18	0.000590423	0.0201341
Gene ontology	GO:0005764	lysosome	37	0.000598007	0.0202109
Gene ontology	GO:0001822	kidney development	14	0.000607394	0.0203805
Gene ontology	GO:0055114	oxidation-reduction process	161	0.000618387	0.0206011
Gene ontology	GO:0006874	cellular calcium ion homeostasis	17	0.000643227	0.0212767
Gene ontology	GO:0034220	ion transmembrane transport	58	0.000660514	0.0213933
Gene ontology	GO:0033627	cell adhesion mediated by integrin	10	0.000656043	0.0213933
Gene ontology	GO:0060291	long-term synaptic potentiation	10	0.000656043	0.0213933
Gene ontology	GO:0048791	calcium ion-regulated exocytosis of neurotransmitter	11	0.000740807	0.0238284
Gene ontology	GO:0035329	hippo signaling	9	0.000766826	0.0241654
Gene ontology	GO:0007162	negative regulation of cell adhesion	9	0.000766826	0.0241654
Gene ontology	GO:0005388	calcium-transporting ATPase activity	9	0.000766826	0.0241654
Gene ontology	GO:0032281	AMPA glutamate receptor complex	12	0.000781986	0.024249
Gene ontology	GO:0002040	sprouting angiogenesis	25	0.000795474	0.024249
Gene ontology	GO:0008081	phosphoric diester hydrolase activity	25	0.000795474	0.024249
Gene ontology	GO:0043197	dendritic spine	13	0.000789249	0.024249
Gene ontology	GO:0048365	Rac GTPase binding	12	0.000781986	0.024249
Gene ontology	GO:0007268	chemical synaptic transmission	51	0.00080326	0.0243273
Gene ontology	GO:0007420	brain development	43	0.000821723	0.0247259
Gene ontology	GO:0006886	intracellular protein transport	84	0.000834454	0.024948
Gene ontology	GO:0001568	blood vessel development	21	0.000860599	0.0251362
Gene ontology	GO:0006376	mRNA splice site selection	8	0.000852039	0.0251362
Gene ontology	GO:0055113	epiboly involved in gastrulation with mouth forming second	18	0.000862305	0.0251362
Gene ontology	GO:0016042	lipid catabolic process	21	0.000860599	0.0251362
Gene ontology	GO:0005044	scavenger receptor activity	22	0.000887236	0.0257023
Gene ontology	GO:0005215	transporter activity	27	0.000901931	0.0259667
Gene ontology	GO:0060041	retina development in camera-type eye	26	0.000911398	0.0259704
Gene ontology	GO:0042577	lipid phosphatase activity	10	0.000913196	0.0259704
Gene ontology	GO:0006355	regulation of transcription, DNA-templated	230	0.000939898	0.0265678
Gene ontology	GO:0006508	proteolysis	136	0.000981342	0.0275722
Gene ontology	GO:0099132	ATP hydrolysis coupled cation transmembrane transport	11	0.000993568	0.0277485
Gene ontology	GO:0000226	microtubule cytoskeleton organization	28	0.0010084	0.027995
Gene ontology	GO:0031532	actin cytoskeleton reorganization	12	0.00102119	0.0281824
Gene ontology	GO:0016192	vesicle-mediated transport	57	0.00103719	0.0282893
Gene ontology	GO:0009968	negative regulation of signal transduction	22	0.00103437	0.0282893
Gene ontology	GO:0007266	Rho protein signal transduction	24	0.00121191	0.0328625
Gene ontology	GO:0004715	non-membrane spanning protein tyrosine kinase activity	18	0.00123467	0.0332863
Gene ontology	GO:0051968	positive regulation of synaptic transmission, glutamatergic	10	0.00124745	0.0334374
Gene ontology	GO:0009966	regulation of signal transduction	16	0.00127045	0.0338592
Gene ontology	GO:0031098	stress-activated protein kinase signaling cascade	19	0.00129932	0.0344319
Gene ontology	GO:0006270	DNA replication initiation	12	0.00131814	0.0347333
Gene ontology	GO:0060271	cilium assembly	44	0.00146108	0.0382836
Gene ontology	GO:0033179	proton-transporting V-type ATPase, V0 domain	9	0.00153869	0.0400919
Gene ontology	GO:0006260	DNA replication	25	0.00156696	0.0405401
Gene ontology	GO:0031201	SNARE complex	20	0.00157327	0.0405401
Gene ontology	GO:0030178	negative regulation of Wnt signaling pathway	13	0.00160823	0.0409879
Gene ontology	GO:0004714	transmembrane receptor protein tyrosine kinase activity	23	0.00160469	0.0409879
Gene ontology	GO:0022008	neurogenesis	17	0.00164991	0.0415956
Gene ontology	GO:0007049	cell cycle	28	0.00164237	0.0415956
Gene ontology	GO:0044798	nuclear transcription factor complex	12	0.00168295	0.0419747
Gene ontology	GO:0003094	glomerular filtration	10	0.00167493	0.0419747
Gene ontology	GO:0030165	PDZ domain binding	11	0.00171314	0.0425004
Gene ontology	GO:0070374	positive regulation of ERK1 and ERK2 cascade	33	0.00185564	0.0455511
Gene ontology	GO:0001841	neural tube formation	8	0.00184598	0.0455511
Gene ontology	GO:0035725	sodium ion transmembrane transport	18	0.00204399	0.0496519
Gene ontology	GO:0043065	positive regulation of apoptotic process	18	0.00204399	0.0496519
KEGG	path:dre04142	Lysosome - Danio rerio (zebrafish)	61	3.09985e-06	0.000164292
KEGG	path:dre04530	Tight junction - Danio rerio (zebrafish)	76	1.08728e-06	0.000164292
KEGG	path:dre04510	Focal adhesion - Danio rerio (zebrafish)	87	2.40279e-06	0.000164292
KEGG	path:dre04625	C-type lectin receptor signaling pathway - Danio rerio (zebrafish)	54	5.0259e-06	0.000199779
KEGG	path:dre04933	AGE-RAGE signaling pathway in diabetic complications - Danio rerio (zebrafish)	52	8.87018e-06	0.000282072
KEGG	path:dre04010	MAPK signaling pathway - Danio rerio (zebrafish)	118	2.51102e-05	0.000665421
KEGG	path:dre04270	Vascular smooth muscle contraction - Danio rerio (zebrafish)	56	3.52071e-05	0.000799705
KEGG	path:dre04145	Phagosome - Danio rerio (zebrafish)	56	0.000105101	0.00185678
KEGG	path:dre04020	Calcium signaling pathway - Danio rerio (zebrafish)	87	0.000103889	0.00185678
KEGG	path:dre04210	Apoptosis - Danio rerio (zebrafish)	61	0.00013377	0.00194538
KEGG	path:dre04371	Apelin signaling pathway - Danio rerio (zebrafish)	60	0.000134586	0.00194538
KEGG	path:dre04512	ECM-receptor interaction - Danio rerio (zebrafish)	35	0.000175491	0.0021464
KEGG	path:dre04744	Phototransduction - Danio rerio (zebrafish)	22	0.000168601	0.0021464
KEGG	path:dre04912	GnRH signaling pathway - Danio rerio (zebrafish)	48	0.000193953	0.00220275
KEGG	path:dre04114	Oocyte meiosis - Danio rerio (zebrafish)	52	0.000226339	0.00239919
KEGG	path:dre04514	Cell adhesion molecules (CAMs) - Danio rerio (zebrafish)	42	0.000312471	0.00310518
KEGG	path:dre04620	Toll-like receptor signaling pathway - Danio rerio (zebrafish)	36	0.00035998	0.00336688
KEGG	path:dre03010	Ribosome - Danio rerio (zebrafish)	48	0.000428717	0.00358769
KEGG	path:dre04218	Cellular senescence - Danio rerio (zebrafish)	61	0.000418186	0.00358769
KEGG	path:dre04261	Adrenergic signaling in cardiomyocytes - Danio rerio (zebrafish)	62	0.000456596	0.00362994
KEGG	path:dre04920	Adipocytokine signaling pathway - Danio rerio (zebrafish)	34	0.000737188	0.00558157
KEGG	path:dre04810	Regulation of actin cytoskeleton - Danio rerio (zebrafish)	77	0.00196224	0.0135651
KEGG	path:dre04340	Hedgehog signaling pathway - Danio rerio (zebrafish)	25	0.00192019	0.0135651
KEGG	path:dre05168	Herpes simplex infection - Danio rerio (zebrafish)	54	0.00250779	0.0161166
KEGG	path:dre04070	Phosphatidylinositol signaling system - Danio rerio (zebrafish)	39	0.00253405	0.0161166
KEGG	path:dre00100	Steroid biosynthesis - Danio rerio (zebrafish)	11	0.00295443	0.0180675
KEGG	path:dre00230	Purine metabolism - Danio rerio (zebrafish)	50	0.00340211	0.0200347
KEGG	path:dre04672	Intestinal immune network for IgA production - Danio rerio (zebrafish)	14	0.00438268	0.0248874
KEGG	path:dre04110	Cell cycle - Danio rerio (zebrafish)	46	0.00462233	0.0253431
KEGG	path:dre04012	ErbB signaling pathway - Danio rerio (zebrafish)	36	0.00591918	0.0313716
KEGG	path:dre04310	Wnt signaling pathway - Danio rerio (zebrafish)	53	0.0069208	0.035497
KEGG	path:dre04621	NOD-like receptor signaling pathway - Danio rerio (zebrafish)	43	0.00740932	0.036815
KEGG	path:dre04916	Melanogenesis - Danio rerio (zebrafish)	43	0.00813777	0.0392092
KEGG	path:dre04144	Endocytosis - Danio rerio (zebrafish)	80	0.00934019	0.0436791
Reactom	R-DRE-162582	Signal Transduction	678	1.34033e-34	1.80945e-31
Reactom	R-DRE-168256	Immune System	491	2.56649e-30	1.73238e-27
Reactom	R-DRE-168249	Innate Immune System	313	1.35318e-26	6.08932e-24
Reactom	R-DRE-109582	Hemostasis	233	1.41556e-23	4.77751e-21
Reactom	R-DRE-112316	Neuronal System	175	3.71521e-20	1.00311e-17
Reactom	R-DRE-6798695	Neutrophil degranulation	197	1.81262e-18	4.07838e-16
Reactom	R-DRE-194315	Signaling by Rho GTPases	181	1.19812e-16	2.31066e-14
Reactom	R-DRE-112315	Transmission across Chemical Synapses	112	2.92428e-15	4.93471e-13
Reactom	R-DRE-194840	Rho GTPase cycle	83	2.1174e-14	3.17609e-12
Reactom	R-DRE-382551	Transport of small molecules	219	4.7127e-14	6.36214e-12
Reactom	R-DRE-76002	Platelet activation, signaling and aggregation	119	3.29263e-13	4.04096e-11
Reactom	R-DRE-1474244	Extracellular matrix organization	126	2.20925e-12	2.4854e-10
Reactom	R-DRE-1266738	Developmental Biology	135	2.6524e-11	2.75442e-09
Reactom	R-DRE-5576891	Cardiac conduction	72	4.72476e-11	4.55602e-09
Reactom	R-DRE-112314	Neurotransmitter receptors and postsynaptic signal transmission	79	8.53709e-11	7.68339e-09
Reactom	R-DRE-1430728	Metabolism	447	1.52499e-10	1.28671e-08
Reactom	R-DRE-397014	Muscle contraction	90	3.88619e-10	3.08609e-08
Reactom	R-DRE-6794362	Protein-protein interactions at synapses	53	4.51067e-10	3.383e-08
Reactom	R-DRE-422475	Axon guidance	104	1.87771e-09	1.33417e-07
Reactom	R-DRE-9006934	Signaling by Receptor Tyrosine Kinases	142	2.60585e-09	1.75895e-07
Reactom	R-DRE-72689	Formation of a pool of free 40S subunits	50	6.272e-09	4.032e-07
Reactom	R-DRE-5683057	MAPK family signaling cascades	92	1.12717e-08	6.34034e-07
Reactom	R-DRE-983712	Ion channel transport	69	1.08804e-08	6.34034e-07
Reactom	R-DRE-202733	Cell surface interactions at the vascular wall	53	1.0849e-08	6.34034e-07
Reactom	R-DRE-3858494	Beta-catenin independent WNT signaling	49	1.17551e-08	6.34775e-07
Reactom	R-DRE-156827	L13a-mediated translational silencing of Ceruloplasmin expression	52	1.98638e-08	1.03139e-06
Reactom	R-DRE-372790	Signaling by GPCR	205	3.04563e-08	1.46843e-06
Reactom	R-DRE-72706	GTP hydrolysis and joining of the 60S ribosomal subunit	52	2.9906e-08	1.46843e-06
Reactom	R-DRE-2454202	Fc epsilon receptor (FCERI) signaling	40	4.24352e-08	1.97543e-06
Reactom	R-DRE-1799339	SRP-dependent cotranslational protein targeting to membrane	44	4.46658e-08	2.00996e-06
Reactom	R-DRE-199991	Membrane Trafficking	176	5.31804e-08	2.24355e-06
Reactom	R-DRE-449147	Signaling by Interleukins	75	5.28548e-08	2.24355e-06
Reactom	R-DRE-1280215	Cytokine Signaling in Immune system	94	5.83121e-08	2.38549e-06
Reactom	R-DRE-975956	Nonsense Mediated Decay (NMD) independent of the Exon Junction Complex (EJC)	44	7.02056e-08	2.78758e-06
Reactom	R-DRE-388396	GPCR downstream signalling	194	7.85918e-08	3.0314e-06
Reactom	R-DRE-111885	Opioid Signalling	44	1.0905e-07	3.99007e-06
Reactom	R-DRE-5578775	Ion homeostasis	37	1.12313e-07	3.99007e-06
Reactom	R-DRE-442755	Activation of NMDA receptors and postsynaptic events	31	1.09815e-07	3.99007e-06
Reactom	R-DRE-73887	Death Receptor Signalling	58	1.21682e-07	4.21208e-06
Reactom	R-DRE-1280218	Adaptive	177	1.33613e-07	4.32226e-06
Reactom	R-DRE-1280218	Adaptive Immune System	177	1.33613e-07	4.32226e-06
Reactom	R-DRE-418346	Platelet homeostasis	45	1.38825e-07	4.32226e-06
Reactom	R-DRE-72613	Eukaryotic Translation Initiation	52	1.40874e-07	4.32226e-06
Reactom	R-DRE-72737	Cap-dependent Translation Initiation	52	1.40874e-07	4.32226e-06
Reactom	R-DRE-2132295	MHC class II antigen presentation	55	1.58448e-07	4.75343e-06
Reactom	R-DRE-5684996	MAPK1/MAPK3 signaling	78	1.74023e-07	5.10719e-06
Reactom	R-DRE-4086398	Ca2+ pathway	31	2.64055e-07	7.12947e-06
Reactom	R-DRE-163685	Integration of energy metabolism	51	2.48615e-07	7.12947e-06
Reactom	R-DRE-927802	Nonsense-Mediated Decay (NMD)	46	2.59232e-07	7.12947e-06
Reactom	R-DRE-975957	Nonsense Mediated Decay (NMD) enhanced by the Exon Junction Complex (EJC)	46	2.59232e-07	7.12947e-06
Reactom	R-DRE-216083	Integrin cell surface interactions	42	3.00885e-07	7.9646e-06
Reactom	R-DRE-418594	G alpha (i) signalling events	115	3.37383e-07	8.75899e-06
Reactom	R-DRE-5653656	Vesicle-mediated transport	180	3.5733e-07	8.77084e-06
Reactom	R-DRE-193648	NRAGE signals death through JNK	36	3.55098e-07	8.77084e-06
Reactom	R-DRE-204998	Cell death signalling via NRAGE, NRIF and NADE	36	3.55098e-07	8.77084e-06
Reactom	R-DRE-193704	p75 NTR receptor-mediated signalling	45	5.66478e-07	1.36562e-05
Reactom	R-DRE-1474228	Degradation of the extracellular matrix	51	6.03276e-07	1.42881e-05
Reactom	R-DRE-5673001	RAF/MAP kinase cascade	73	1.19408e-06	2.77933e-05
Reactom	R-DRE-76005	Response to elevated platelet cytosolic Ca2+	57	1.89019e-06	4.32501e-05
Reactom	R-DRE-556833	Metabolism of lipids	172	2.12689e-06	4.7855e-05
Reactom	R-DRE-112040	G-protein mediated events	29	2.31892e-06	5.13204e-05
Reactom	R-DRE-191273	Cholesterol biosynthesis	19	2.4499e-06	5.33445e-05
Reactom	R-DRE-5576892	Phase 0 - rapid depolarisation	32	2.90558e-06	6.22624e-05
Reactom	R-DRE-422356	Regulation of insulin secretion	40	3.2785e-06	6.91558e-05
Reactom	R-DRE-68877	Mitotic Prometaphase	64	3.49837e-06	7.26584e-05
Reactom	R-DRE-4420097	VEGFA-VEGFR2 Pathway	42	3.78711e-06	7.74636e-05
Reactom	R-DRE-69206	G1/S Transition	30	4.12132e-06	8.30415e-05
Reactom	R-DRE-195258	RHO GTPase Effectors	102	4.20053e-06	8.33929e-05
Reactom	R-DRE-112043	PLC beta mediated events	28	4.51163e-06	8.8271e-05
Reactom	R-DRE-983189	Kinesins	27	5.29036e-06	0.000102028
Reactom	R-DRE-6794361	Neurexins and neuroligins	26	6.17517e-06	0.000117415
Reactom	R-DRE-3000157	Laminin interactions	20	7.02939e-06	0.000129996
Reactom	R-DRE-438066	Unblocking of NMDA receptors, glutamate binding and activation	20	7.02939e-06	0.000129996
Reactom	R-DRE-936837	Ion transport by P-type ATPases	28	7.37143e-06	0.000134479
Reactom	R-DRE-3000178	ECM proteoglycans	29	9.86304e-06	0.000177535
Reactom	R-DRE-202403	TCR signaling	26	1.31788e-05	0.000228094
Reactom	R-DRE-453279	Mitotic G1-G1/S phases	36	1.28424e-05	0.000228094
Reactom	R-DRE-5621481	C-type lectin receptors (CLRs)	35	1.30531e-05	0.000228094
Reactom	R-DRE-5663220	RHO GTPases Activate Formins	46	1.38467e-05	0.000236621
Reactom	R-DRE-3000171	Non-integrin membrane-ECM interactions	22	1.43552e-05	0.000242245
Reactom	R-DRE-2871809	FCERI mediated Ca+2 mobilization	18	1.57841e-05	0.000263069
Reactom	R-DRE-8856688	Golgi-to-ER retrograde transport	50	1.65309e-05	0.000272156
Reactom	R-DRE-69278	Cell Cycle, Mitotic	136	2.02345e-05	0.000329116
Reactom	R-DRE-1855204	Synthesis of IP3 and IP4 in the cytosol	21	2.17564e-05	0.000349656
Reactom	R-DRE-5607764	CLEC7A (Dectin-1) signaling	26	2.6759e-05	0.000424995
Reactom	R-DRE-456926	Thrombin signalling through proteinase activated receptors (PARs)	23	2.77202e-05	0.000435143
Reactom	R-DRE-8856828	Clathrin-mediated endocytosis	56	2.96456e-05	0.000457258
Reactom	R-DRE-983231	Factors involved in megakaryocyte development and platelet production	51	3.01452e-05	0.000457258
Reactom	R-DRE-114608	Platelet degranulation	51	3.01452e-05	0.000457258
Reactom	R-DRE-194138	Signaling by VEGF	42	3.19489e-05	0.000479234
Reactom	R-DRE-917937	Iron uptake and transport	31	4.27293e-05	0.000633897
Reactom	R-DRE-451326	Activation of kainate receptors upon glutamate binding	23	4.55257e-05	0.00066804
Reactom	R-DRE-111996	Ca-dependent events	21	4.9269e-05	0.000715196
Reactom	R-DRE-445355	Smooth Muscle Contraction	19	5.01005e-05	0.000719528
Reactom	R-DRE-141424	Amplification of signal from the kinetochores	36	5.13817e-05	0.000722556
Reactom	R-DRE-141444	Amplification of signal from unattached kinetochores via a MAD2 inhibitory signal	36	5.13817e-05	0.000722556
Reactom	R-DRE-446353	Cell-extracellular matrix interactions	14	5.37695e-05	0.000748339
Reactom	R-DRE-1640170	Cell Cycle	142	6.42988e-05	0.000876802
Reactom	R-DRE-1489509	DAG and IP3 signaling	21	6.37216e-05	0.000876802
Reactom	R-DRE-425393	Transport of inorganic cations/anions and amino acids/oligopeptides	46	6.52421e-05	0.000880769
Reactom	R-DRE-2514856	The phototransduction cascade	23	7.29548e-05	0.000975138
Reactom	R-DRE-983705	Signaling by the B Cell Receptor (BCR)	25	7.78555e-05	0.00103044
Reactom	R-DRE-2187338	Visual phototransduction	36	9.67452e-05	0.00126802
Reactom	R-DRE-2500257	Resolution of Sister Chromatid Cohesion	41	0.0001079	0.00139505
Reactom	R-DRE-977443	GABA receptor activation	30	0.000108504	0.00139505
Reactom	R-DRE-2514859	Inactivation, recovery and regulation of the phototransduction cascade	22	0.000110167	0.00140308
Reactom	R-DRE-111933	Calmodulin induced events	19	0.000113744	0.00142179
Reactom	R-DRE-111997	CaM pathway	19	0.000113744	0.00142179
Reactom	R-DRE-438064	Post NMDA receptor activation events	16	0.00013117	0.00162459
Reactom	R-DRE-2029480	Fcgamma receptor (FCGR) dependent phagocytosis	28	0.000137566	0.00168831
Reactom	R-DRE-174824	Plasma lipoprotein assembly, remodeling, and clearance	26	0.00014297	0.00173883
Reactom	R-DRE-8849932	Synaptic adhesion-like molecules	19	0.000147007	0.00177196
Reactom	R-DRE-199992	trans-Golgi Network Vesicle Budding	33	0.000156012	0.00184751
Reactom	R-DRE-421837	Clathrin derived vesicle budding	33	0.000156012	0.00184751
Reactom	R-DRE-418359	Reduction of cytosolic Ca++ levels	14	0.000159684	0.00187455
Reactom	R-DRE-5682910	LGI-ADAM interactions	13	0.000169623	0.00197169
Reactom	R-DRE-397795	G-protein beta:gamma signalling	18	0.000173109	0.00197169
Reactom	R-DRE-917977	Transferrin endocytosis and recycling	22	0.000172004	0.00197169
Reactom	R-DRE-72695	Formation of the ternary complex, and subsequently, the 43S complex	25	0.000175262	0.00197169
Reactom	R-DRE-1483249	Inositol phosphate metabolism	25	0.000175262	0.00197169
Reactom	R-DRE-8874081	MET activates PTK2 signaling	19	0.000188521	0.00210334
Reactom	R-DRE-418360	Platelet calcium homeostasis	20	0.000200161	0.0022149
Reactom	R-DRE-6811434	COPI-dependent Golgi-to-ER retrograde traffic	36	0.000202683	0.00222457
Reactom	R-DRE-446652	Interleukin-1 family signaling	24	0.000214764	0.00233816
Reactom	R-DRE-8856825	Cargo recognition for clathrin-mediated endocytosis	40	0.000226986	0.00245145
Reactom	R-DRE-425407	SLC-mediated transmembrane transport	73	0.000239045	0.00256119
Reactom	R-DRE-202433	Generation of second messenger molecules	11	0.000255651	0.00269632
Reactom	R-DRE-449836	Other interleukin signaling	12	0.000254116	0.00269632
Reactom	R-DRE-5674135	MAP2K and MAPK activation	22	0.000262646	0.00273938
Reactom	R-DRE-68962	Activation of the pre-replicative complex	17	0.000263792	0.00273938
Reactom	R-DRE-71387	Metabolism of carbohydrates	69	0.000269465	0.00277693
Reactom	R-DRE-6811442	Intra-Golgi and retrograde Golgi-to-ER traffic	59	0.000334754	0.00342362
Reactom	R-DRE-69618	Mitotic Spindle Checkpoint	37	0.000424205	0.0042737
Reactom	R-DRE-72649	Translation initiation complex formation	26	0.000422032	0.0042737
Reactom	R-DRE-6806834	Signaling by MET	33	0.000439866	0.00439866
Reactom	R-DRE-2129379	Molecules associated with elastic fibres	24	0.000454661	0.00451318
Reactom	R-DRE-168898	Toll-like Receptor Cascades	40	0.000480476	0.00470031
Reactom	R-DRE-453274	Mitotic G2-G2/M phases	40	0.000480476	0.00470031
Reactom	R-DRE-72662	Activation of the mRNA upon binding of the cap-binding complex and eIFs, and subsequent binding to 43S	26	0.000499065	0.00481241
Reactom	R-DRE-72702	Ribosomal scanning and start codon recognition	26	0.000499065	0.00481241
Reactom	R-DRE-198933	Immunoregulatory interactions between a Lymphoid and a non-Lymphoid cell	9	0.000541934	0.00518873
Reactom	R-DRE-8875878	MET promotes cell motility	23	0.000561165	0.00529771
Reactom	R-DRE-1442490	Collagen degradation	23	0.000561165	0.00529771
Reactom	R-DRE-210500	Glutamate Neurotransmitter Release Cycle	13	0.000629316	0.00589983
Reactom	R-DRE-1566948	Elastic fibre formation	24	0.000645443	0.0060093
Reactom	R-DRE-69275	G2/M Transition	39	0.000664375	0.00611922
Reactom	R-DRE-977444	GABA B receptor activation	23	0.000670848	0.00611922
Reactom	R-DRE-991365	Activation of GABAB receptors	23	0.000670848	0.00611922
Reactom	R-DRE-112308	Presynaptic depolarization and calcium channel opening	12	0.000709652	0.00642973
Reactom	R-DRE-8854518	AURKA Activation by TPX2	28	0.000715226	0.00643704
Reactom	R-DRE-2871796	FCERI mediated MAPK activation	15	0.00079369	0.00709591
Reactom	R-DRE-428157	Sphingolipid metabolism	38	0.0008154	0.00724204
Reactom	R-DRE-5607763	CLEC7A (Dectin-1) induces NFAT activation	9	0.000836895	0.00738437
Reactom	R-DRE-114508	Effects of PIP2 hydrolysis	16	0.000842648	0.00738685
Reactom	R-DRE-69242	S Phase	33	0.000861303	0.00750167
Reactom	R-DRE-114604	GPVI-mediated activation cascade	17	0.000872406	0.00754967
Reactom	R-DRE-388844	Receptor-type tyrosine-protein phosphatases	14	0.000942179	0.00805026
Reactom	R-DRE-1236975	Antigen processing-Cross presentation	14	0.000942179	0.00805026
Reactom	R-DRE-416476	G alpha (q) signalling events	67	0.00095352	0.00809592
Reactom	R-DRE-6814122	Cooperation of PDCL (PhLP1) and TRiC/CCT in G-protein beta folding	20	0.00105627	0.00891224
Reactom	R-DRE-425561	Sodium/Calcium exchangers	11	0.00108649	0.00905405
Reactom	R-DRE-8964043	Plasma lipoprotein clearance	17	0.00108307	0.00905405
Reactom	R-DRE-1169091	Activation of NF-kappaB in B cells	13	0.00110952	0.00918924
Reactom	R-DRE-2243919	Crosslinking of collagen fibrils	10	0.00118998	0.00979555
Reactom	R-DRE-2467813	Separation of Sister Chromatids	41	0.0012119	0.00991557
Reactom	R-DRE-2485179	Activation of the phototransduction cascade	9	0.00125007	0.0101092
Reactom	R-DRE-168181	Toll Like Receptor 7/8 (TLR7/8) Cascade	28	0.00127301	0.0101092
Reactom	R-DRE-975155	MyD88 dependent cascade initiated on endosome	28	0.00127301	0.0101092
Reactom	R-DRE-390466	Chaperonin-mediated protein folding	20	0.00126903	0.0101092
Reactom	R-DRE-391251	Protein folding	20	0.00126903	0.0101092
Reactom	R-DRE-416482	G alpha (12/13) signalling events	19	0.00130458	0.0102993
Reactom	R-DRE-1630316	Glycosaminoglycan metabolism	38	0.00143612	0.0112719
Reactom	R-DRE-5099900	WNT5A-dependent internalization of FZD4	11	0.00148348	0.0115763
Reactom	R-DRE-111931	PKA-mediated phosphorylation of CREB	14	0.00154981	0.0119557
Reactom	R-DRE-163615	PKA activation	14	0.00154981	0.0119557
Reactom	R-DRE-9020702	Interleukin-1 signaling	19	0.00157053	0.0120467
Reactom	R-DRE-68882	Mitotic Anaphase	41	0.00165458	0.0126197
Reactom	R-DRE-380259	Loss of Nlp from mitotic centrosomes	26	0.00169871	0.0126699
Reactom	R-DRE-380284	Loss of proteins required for interphase microtubule organization from the centrosome	26	0.00169871	0.0126699
Reactom	R-DRE-373760	L1CAM interactions	24	0.00169008	0.0126699
Reactom	R-DRE-2672351	Stimuli-sensing channels	31	0.00168715	0.0126699
Reactom	R-DRE-1236973	Cross-presentation of particulate exogenous antigens (phagosomes)	7	0.00177106	0.0130652
Reactom	R-DRE-111957	Cam-PDE 1 activation	7	0.00177106	0.0130652
Reactom	R-DRE-2555396	Mitotic Metaphase and Anaphase	41	0.0018306	0.013431
Reactom	R-DRE-381676	Glucagon-like Peptide-1 (GLP1) regulates insulin secretion	19	0.00188102	0.0137264
Reactom	R-DRE-112310	Neurotransmitter release cycle	18	0.00194434	0.0141122
Reactom	R-DRE-1296041	Activation of G protein gated Potassium channels	16	0.00201356	0.0141967
Reactom	R-DRE-1296059	G protein gated Potassium channels	16	0.00201356	0.0141967
Reactom	R-DRE-428930	Thromboxane signalling through TP receptor	15	0.00200584	0.0141967
Reactom	R-DRE-432040	Vasopressin regulates renal water homeostasis via Aquaporins	21	0.0020296	0.0141967
Reactom	R-DRE-997272	Inhibition of voltage gated Ca2+ channels via Gbeta/gamma subunits	16	0.00201356	0.0141967
Reactom	R-DRE-4086400	PCP/CE pathway	21	0.0020296	0.0141967
Reactom	R-DRE-5627123	RHO GTPases activate PAKs	11	0.00199169	0.0141967
Reactom	R-DRE-975138	TRAF6 mediated induction of NFkB and MAP kinases upon TLR7/8 or 9 activation	27	0.00206877	0.0143961
Reactom	R-DRE-5663213	RHO GTPases Activate WASPs and WAVEs	20	0.00213909	0.0148091
Reactom	R-DRE-168138	Toll Like Receptor 9 (TLR9) Cascade	28	0.00217334	0.0149695
Reactom	R-DRE-2565942	Regulation of PLK1 Activity at G2/M Transition	29	0.00226715	0.0155363
Reactom	R-DRE-68949	Orc1 removal from chromatin	13	0.00237297	0.0159996
Reactom	R-DRE-418217	G beta:gamma signalling through PLC beta	13	0.00237297	0.0159996
Reactom	R-DRE-8964616	G beta:gamma signalling through CDC42	13	0.00237297	0.0159996
Reactom	R-DRE-2029482	Regulation of actin dynamics for phagocytic cup formation	21	0.00238216	0.0159996
Reactom	R-DRE-432722	Golgi Associated Vesicle Biogenesis	25	0.00242146	0.0161831
Reactom	R-DRE-451927	Interleukin-2 family signaling	14	0.0024529	0.0163124
Reactom	R-DRE-399719	Trafficking of AMPA receptors	11	0.0026327	0.0172532
Reactom	R-DRE-399721	Glutamate binding, activation of AMPA receptors and synaptic plasticity	11	0.0026327	0.0172532
Reactom	R-DRE-416993	Trafficking of GluR2-containing AMPA receptors	11	0.0026327	0.0172532
Reactom	R-DRE-1793185	Chondroitin sulfate/dermatan sulfate metabolism	18	0.00278513	0.0179044
Reactom	R-DRE-392518	Signal amplification	18	0.00278513	0.0179044
Reactom	R-DRE-111932	CaMK IV-mediated phosphorylation of CREB	8	0.00276193	0.0179044
Reactom	R-DRE-442729	CREB1 phosphorylation through the activation of CaMKII/CaMKK/CaMKIV cascasde	8	0.00276193	0.0179044
Reactom	R-DRE-72766	Translation	61	0.00285439	0.0182627
Reactom	R-DRE-381426	Regulation of Insulin-like Growth Factor (IGF) transport and uptake by Insulin-like Growth Factor Binding Proteins (IGFBPs)	40	0.00298174	0.0187062
Reactom	R-DRE-1168372	Downstream signaling events of B Cell Receptor (BCR)	13	0.00299299	0.0187062
Reactom	R-DRE-202040	G-protein activation	16	0.00298302	0.0187062
Reactom	R-DRE-392451	G beta:gamma signalling through PI3Kgamma	13	0.00299299	0.0187062
Reactom	R-DRE-500657	Presynaptic function of Kainate receptors	13	0.00299299	0.0187062
Reactom	R-DRE-69239	Synthesis of DNA	25	0.0031728	0.0197386
Reactom	R-DRE-1296071	Potassium Channels	37	0.00327625	0.0202887
Reactom	R-DRE-380320	Recruitment of NuMA to mitotic centrosomes	27	0.00345556	0.0213014
Reactom	R-DRE-8964315	G beta:gamma signalling through BTK	12	0.00364086	0.0223417
Reactom	R-DRE-77387	Insulin receptor recycling	15	0.00369651	0.0225805
Reactom	R-DRE-68886	M Phase	86	0.00378548	0.0230198
Reactom	R-DRE-1483257	Phospholipid metabolism	54	0.00382993	0.0231857
Reactom	R-DRE-163359	Glucagon signaling in metabolic regulation	18	0.00390899	0.0235587
Reactom	R-DRE-9619229	Activation of RAC1 downstream of NMDARs	8	0.00394657	0.0236794
Reactom	R-DRE-166016	Toll Like Receptor 4 (TLR4) Cascade	25	0.0041119	0.0243468
Reactom	R-DRE-114516	Disinhibition of SNARE formation	6	0.0040955	0.0243468
Reactom	R-DRE-9620244	Long-term potentiation	6	0.0040955	0.0243468
Reactom	R-DRE-5632684	Hedgehog 'on' state	16	0.00430903	0.0254026
Reactom	R-DRE-2022090	Assembly of collagen fibrils and other multimeric structures	27	0.00440205	0.0257263
Reactom	R-DRE-2682334	EPH-Ephrin signaling	27	0.00440205	0.0257263
Reactom	R-DRE-420092	Glucagon-type ligand receptors	15	0.0044686	0.0260026
Reactom	R-DRE-69202	Cyclin E associated events during G1/S transition	12	0.00458163	0.0263006
Reactom	R-DRE-392851	Prostacyclin signalling through prostacyclin receptor	12	0.00458163	0.0263006
Reactom	R-DRE-418597	G alpha (z) signalling events	18	0.00459773	0.0263006
Reactom	R-DRE-1222556	ROS, RNS production in phagocytes	14	0.0045817	0.0263006
Reactom	R-DRE-1638091	Heparan sulfate/heparin (HS-GAG) metabolism	20	0.00468511	0.0266873
Reactom	R-DRE-195721	Signaling by WNT	78	0.00509631	0.0285478
Reactom	R-DRE-166166	MyD88-independent TLR4 cascade	24	0.00508996	0.0285478
Reactom	R-DRE-168164	Toll Like Receptor 3 (TLR3) Cascade	24	0.00508996	0.0285478
Reactom	R-DRE-937061	TRIF(TICAM1)-mediated TLR4 signaling	24	0.00508996	0.0285478
Reactom	R-DRE-445717	Aquaporin-mediated transport	22	0.00530139	0.0293727
Reactom	R-DRE-451306	Ionotropic activity of kainate receptors	10	0.00530884	0.0293727
Reactom	R-DRE-451308	Activation of Ca-permeable Kainate Receptor	10	0.00530884	0.0293727
Reactom	R-DRE-1474290	Collagen formation	35	0.00533346	0.0293885
Reactom	R-DRE-5673000	RAF activation	15	0.00536679	0.0294519
Reactom	R-DRE-1606322	ZBP1(DAI) mediated induction of type I IFNs	8	0.00548742	0.029992
Reactom	R-DRE-3769402	Deactivation of the beta-catenin transactivating complex	13	0.00567962	0.0307931
Reactom	R-DRE-392170	ADP signalling through P2Y purinoceptor 12	13	0.00567962	0.0307931
Reactom	R-DRE-983695	Antigen activates B Cell Receptor (BCR) leading to generation of second messengers	12	0.00570688	0.0308171
Reactom	R-DRE-8878159	Transcriptional regulation by RUNX3	17	0.00573636	0.0308529
Reactom	R-DRE-168142	Toll Like Receptor 10 (TLR10) Cascade	24	0.00576731	0.0308963
Reactom	R-DRE-8957275	Post-translational protein phosphorylation	35	0.00586667	0.0311811
Reactom	R-DRE-156842	Eukaryotic Translation Elongation	5	0.00584963	0.0311811
Reactom	R-DRE-380270	Recruitment of mitotic centrosome proteins and complexes	26	0.00610018	0.0321689
Reactom	R-DRE-380287	Centrosome maturation	26	0.00610018	0.0321689
Reactom	R-DRE-9006925	Intracellular signaling by second messengers	58	0.00618395	0.0324838
Reactom	R-DRE-5635838	Activation of SMO	9	0.0063325	0.0331352
Reactom	R-DRE-210991	Basigin interactions	15	0.00640532	0.0333868
Reactom	R-DRE-202424	Downstream TCR signaling	14	0.00669071	0.0347402
Reactom	R-DRE-912526	Interleukin receptor SHC signaling	10	0.00681663	0.0352585
Reactom	R-DRE-1971475	A tetrasaccharide linker sequence is required for GAG synthesis	12	0.00704044	0.0357315
Reactom	R-DRE-69656	Cyclin A:Cdk2-associated events at S phase entry	11	0.0070277	0.0357315
Reactom	R-DRE-1679131	Trafficking and processing of endosomal TLR	12	0.00704044	0.0357315
Reactom	R-DRE-376176	Signaling by ROBO receptors	11	0.0070277	0.0357315
Reactom	R-DRE-8964038	LDL clearance	11	0.0070277	0.0357315
Reactom	R-DRE-446728	Cell junction organization	30	0.0071397	0.0360963
Reactom	R-DRE-432720	Lysosome Vesicle Biogenesis	16	0.00716579	0.0360963
Reactom	R-DRE-8848021	Signaling by PTK6	21	0.00751274	0.0375637
Reactom	R-DRE-9006927	Signaling by Non-Receptor Tyrosine Kinases	21	0.00751274	0.0375637
Reactom	R-DRE-512988	Interleukin-3, Interleukin-5 and GM-CSF signaling	15	0.00759915	0.0378555
Reactom	R-DRE-1660661	Sphingolipid de novo biosynthesis	19	0.00777088	0.0384274
Reactom	R-DRE-5358351	Signaling by Hedgehog	27	0.00775363	0.0384274
Reactom	R-DRE-176187	Activation of ATR in response to replication stress	13	0.00835004	0.0411407
Reactom	R-DRE-5687128	MAPK6/MAPK4 signaling	16	0.00840011	0.0412369
Reactom	R-DRE-110056	MAPK3 (ERK1) activation	7	0.0085562	0.0416999
Reactom	R-DRE-75892	Platelet Adhesion to exposed collagen	7	0.0085562	0.0416999
Reactom	R-DRE-187577	SCF(Skp2)-mediated degradation of p27/p21	10	0.00863573	0.0419361
Reactom	R-DRE-5620912	Anchoring of the basal body to the plasma membrane	29	0.00871445	0.0420662
Reactom	R-DRE-5626467	RHO GTPases activate IQGAPs	11	0.00872484	0.0420662
Reactom	R-DRE-168176	Toll Like Receptor 5 (TLR5) Cascade	23	0.00907423	0.0434405
Reactom	R-DRE-975871	MyD88 cascade initiated on plasma membrane	23	0.00907423	0.0434405
Reactom	R-DRE-69620	Cell Cycle Checkpoints	60	0.00920952	0.0439323
Reactom	R-DRE-113501	Inhibition of replication initiation of damaged DNA by RB1/E2F1	6	0.0094312	0.0445179
Reactom	R-DRE-113510	E2F mediated regulation of DNA replication	6	0.0094312	0.0445179
Reactom	R-DRE-1236974	ER-Phagosome pathway	6	0.0094312	0.0445179
Reactom	R-DRE-418592	ADP signalling through P2Y purinoceptor 1	14	0.00950932	0.0447302
Reactom	R-DRE-2514853	Condensation of Prometaphase Chromosomes	5	0.0095587	0.0448064
Reactom	R-DRE-499943	Interconversion of nucleotide di- and triphosphates	13	0.0100112	0.046765
Reactom	R-DRE-166058	MyD88:MAL(TIRAP) cascade initiated on plasma membrane	23	0.0101918	0.0469587
Reactom	R-DRE-168179	Toll Like Receptor TLR1:TLR2 Cascade	23	0.0101918	0.0469587
Reactom	R-DRE-168188	Toll Like Receptor TLR6:TLR2 Cascade	23	0.0101918	0.0469587
Reactom	R-DRE-181438	Toll Like Receptor 2 (TLR2) Cascade	23	0.0101918	0.0469587
Reactom	R-DRE-1296065	Inwardly rectifying K+ channels	17	0.0105111	0.0482652
Reactom	R-DRE-373755	Semaphorin interactions	20	0.0106061	0.0485363

## Sheet: SuppTable3
Identifier	Symbole	Description	log2(FoldChange)	Bonferroni p-value	Function
ENSDARG00000079946	sqlea	squalene epoxidase a	-2.20154	2.35e-17	synthesis
ENSDARG00000061274	lss	lanosterol synthase (2,3-oxidosqualene-lanosterol cyclase)	-1.79057	1.03e-08	synthesis
ENSDARG00000010658	insig1	insulin induced gene 1	-1.21194	1.63e-24	regulator
ENSDARG00000042641	cyp51	cytochrome P450, family 51	-1.2088	7.79e-26	synthesis
ENSDARG00000029476	ldlra	low density lipoprotein receptor a	-1.15906	1.37e-09	transport
ENSDARG00000052734	hmgcra	3-hydroxy-3-methylglutaryl-CoA reductase a	-0.902863	1.2e-13	synthesis
ENSDARG00000099315	nsdhl	NAD(P) dependent steroid dehydrogenase-like	-0.866045	0.0123592	synthesis
ENSDARG00000046098	ebp	EBP, cholestenol delta-isomerase	-0.838007	4.11e-08	synthesis
ENSDARG00000055876	msmo1	methylsterol monooxygenase 1	-0.805099	1.12e-12	synthesis
ENSDARG00000013236	dhcr24	24-dehydrocholesterol reductase	-0.798506	4.31e-06	synthesis
ENSDARG00000088140	hsd17b7	hydroxysteroid (17-beta) dehydrogenase 7	-0.740502	5.71e-09	synthesis
ENSDARG00000036636	ebpl	EBP like	-0.720926	0.0118076	synthesis
ENSDARG00000103025	hmgcs1	3-hydroxy-3-methylglutaryl-CoA synthase 1 (soluble)	-0.683536	1.18e-07	synthesis
ENSDARG00000063438	srebf2	sterol regulatory element binding transcription factor 2	-0.6563	3e-10	regulator
ENSDARG00000044642	sc5d	sterol-C5-desaturase	-0.606847	0.000539197	synthesis
ENSDARG00000099336	mvda	mevalonate (diphospho) decarboxylase a	-0.521897	0.000594152	synthesis
ENSDARG00000101062	fdft1	farnesyl-diphosphate farnesyltransferase 1	-0.452159	0.000415473	synthesis
ENSDARG00000032816	tm7sf2	transmembrane 7 superfamily member 2	-0.413756	0.000110981	synthesis
ENSDARG00000007127	acat2	acetyl-CoA acetyltransferase 2	-0.406248	9.55e-07	synthesis
ENSDARG00000019976	idi1	isopentenyl-diphosphate delta isomerase 1	-0.313184	1.35e-05	synthesis
ENSDARG00000036966	hsd3b7	hydroxy-delta-5-steroid dehydrogenase, 3 beta- and steroid delta-isomerase	-0.297632	0.0364592	synthesis
ENSDARG00000103226	dhcr7	7-dehydrocholesterol reductase	-0.287684	0.00475528	synthesis
ENSDARG00000038728	ch25hl2	cholesterol 25-hydroxylase like 2	-0.284266	0.000898148	synthesis
ENSDARG00000061692	yjefn3	YjeF N-terminal domain containing 3	-0.275138	0.000378976	transport
ENSDARG00000074757	arv1	ARV1 homolog, fatty acid homeostasis modulator	-0.160743	0.0462862	transport
ENSDARG00000017180	npc1	Niemann-Pick disease, type C1	0.322175	8.49e-09	transport
ENSDARG00000014013	lbr	lamin B receptor	0.33926	0.000694645	transport
ENSDARG00000074876	abcd1	ATP-binding cassette, sub-family D (ALD), member 1	0.52154	0.000161272	transport
ENSDARG00000057737	rxraa	retinoid X receptor, alpha a	0.565643	0.0139055	transport
ENSDARG00000030872	cetp	cholesteryl ester transfer protein, plasma	0.647987	0.00710195	transport
ENSDARG00000100731	zgc:101540	zgc:101540	0.666996	0.0035292	transport
ENSDARG00000063475	abcg1	ATP-binding cassette, sub-family G (WHITE), member 1	0.738354	1.05e-11	transport
ENSDARG00000090912	npc2	Niemann-Pick disease, type C2	0.773907	5.18e-10	transport
ENSDARG00000074635	abca1a	ATP-binding cassette, sub-family A (ABC1), member 1A	1.06984	3.49e-71	transport
ENSDARG00000017982	cyp39a1	cytochrome P450, family 39, subfamily A, polypeptide 1	1.07997	1.22e-48	synthesis
ENSDARG00000045190	ch25h	cholesterol 25-hydroxylase	1.57065	6.83e-05	synthesis
ENSDARG00000040295	apoeb	apolipoprotein Eb	2.38033	1.65e-68	transport
ENSDARG00000096979	NPC2	zgc:193725	3.52184	2.13e-51	transport
ENSDARG00000099558	NPC1L1	Niemann-Pick C1-Like 1	-0.630788	0.00115666	transport

## Sheet: SuppTable4
Mammal gene	Zebrafish gene
HMGCS1	hmgcs1
HMGCR	NA
FDPS	NA
FDFT1	fdft1
SQLE	sqlea
CYP51A1	NA
TM7SF2	tm7sf2
HSD17B7	hsd17b7
EBP	NA
DHCR7	dhcr7
DHCR24	dhcr24
NA	mvda
NA	nsdhl

## Sheet: SuppTable5
Identifier	Symbole	Sequence	Strand	Distance to transcription start site
ENSDARG00000088140	hsd17b7	ATGGTGTGAT	+	13
ENSDARG00000013236	dhcr24	GTCACACCAT	-	159
ENSDARG00000029476	ldlra	ATCACACCAC	-	756
ENSDARG00000057737	rxraa	GTGAGGTGAT	+	124
ENSDARG00000101062	fdft1	CTGAGGTGAT	+	139
ENSDARG00000079946	sqlea	ATCACATCAT	-	844
ENSDARG00000103025	hmgcs1	ATGAGCTGAT	+	731
ENSDARG00000063438	srebf2	ATCAGGCCAC	-	886
ENSDARG00000103226	dhcr7	ATGGCGTGAA	+	639
ENSDARG00000010658	insig1	ATCAGGTCAT	-	612
ENSDARG00000017982	cyp39a1	CTCACACCAT	-	215
ENSDARG00000103025	hmgcs1	CTCACACCAT	-	874
ENSDARG00000099336	mvda	ATCAGATCAT	-	492
ENSDARG00000099315	nsdhl	TTCAGCCCAT	-	129
ENSDARG00000088140	hsd17b7	GTCAGACCAG	-	115
ENSDARG00000103226	dhcr7	ATCAGGTCAC	-	191
ENSDARG00000032816	tm7sf2	ATCAGATCAC	-	697
ENSDARG00000029476	ldlra	ATCAGATCAC	-	606
ENSDARG00000101062	fdft1	ATCACCTGAG	+	134

## Sheet: SuppTable6
Identifier	Symbole	Offset	Strand	Log-odds score	Sequence
ENSDARG00000076223	SERP1	-357	-	12.4379	GTCACGTGAT
ENSDARG00000015552	phactr4a	-461	+	12.4379	ATCACGTGAC
ENSDARG00000056695	phc2a	-419	+	12.4379	ATCACGTGAC
ENSDARG00000076729	myo9aa	38	+	12.4379	ATCACGTGAC
ENSDARG00000045898	si:ch211-152c2.3	449	-	12.4379	GTCACGTGAT
ENSDARG00000051853	galns	-486	-	12.4379	GTCACGTGAT
ENSDARG00000025595	agmo	-483	+	12.4379	ATCACGTGAC
ENSDARG00000033738	zgc:153867	175	+	12.4379	ATCACGTGAC
ENSDARG00000060394	mtfr2	-21	-	12.4379	GTCACGTGAT
ENSDARG00000094977	si:ch211-156j22.4	-394	+	12.4379	ATCACGTGAC
ENSDARG00000078859	g0s2	397	-	12.4379	GTCACGTGAT
ENSDARG00000079416	zgc:174895	-186	-	12.4379	GTCACGTGAT
ENSDARG00000101082	eif3s6ip	-166	+	12.4379	ATCACGTGAC
ENSDARG00000076106	ftr43	-456	-	12.4379	GTCACGTGAT
ENSDARG00000025076	marveld2a	-128	-	12.4379	GTCACGTGAT
ENSDARG00000068219	b3gnt2l	249	+	12.4379	ATCACGTGAC
ENSDARG00000025081	grnb	491	-	12.4379	GTCACGTGAT
ENSDARG00000053858	crip1	-151	-	12.4379	GTCACGTGAT
ENSDARG00000005356	tyro3	365	+	12.4379	ATCACGTGAC
ENSDARG00000095909	BX539325.1	395	+	12.4379	ATCACGTGAC
ENSDARG00000075349	si:ch73-138n13.1	-380	-	12.4379	GTCACGTGAT
ENSDARG00000067672	card9	141	+	12.4379	ATCACGTGAC
ENSDARG00000006603	csrp1a	59	+	12.4379	ATCACGTGAC
ENSDARG00000077788	arhgef10	365	+	12.4379	ATCACGTGAC
ENSDARG00000006272	mpp5a	-260	-	12.4379	GTCACGTGAT
ENSDARG00000100534	irak4	-292	-	12.4379	GTCACGTGAT
ENSDARG00000059391	gyg1b	434	-	12.4379	GTCACGTGAT
ENSDARG00000105142	tcirg1b	-490	+	12.4379	ATCACGTGAC
ENSDARG00000117133	cst14b.1	21	-	12.4379	GTCACGTGAT
ENSDARG00000005350	dip2ba	-477	-	12.4379	GTCACGTGAT
ENSDARG00000088123	znf217	-188	-	12.4379	GTCACGTGAT
ENSDARG00000078654	tpx2	432	+	12.4379	ATCACGTGAC
ENSDARG00000075887	herc3	482	-	12.4379	GTCACGTGAT
ENSDARG00000104713	zgc:165653	491	-	12.4379	GTCACGTGAT
ENSDARG00000101387	CAMK2N1	457	-	12.4379	GTCACGTGAT
ENSDARG00000101387	CAMK2N1	-275	-	12.4379	GTCACGTGAT
ENSDARG00000052361	il15	-431	+	12.4379	ATCACGTGAC
ENSDARG00000090454	gnb1a	-428	-	12.4379	GTCACGTGAT
ENSDARG00000053475	ngb	443	-	12.4379	GTCACGTGAT
ENSDARG00000073824	RASGRF1	476	+	12.4379	ATCACGTGAC
ENSDARG00000061636	kcnj9	198	+	12.4379	ATCACGTGAC
ENSDARG00000011418	sigmar1	-181	+	12.4379	ATCACGTGAC
ENSDARG00000040280	zgc:110182	-274	+	12.3016	ATCACGTGAT
ENSDARG00000040280	zgc:110182	-265	-	12.3016	ATCACGTGAT
ENSDARG00000044524	def6b	-359	+	12.3016	ATCACGTGAT
ENSDARG00000044524	def6b	-350	-	12.3016	ATCACGTGAT
ENSDARG00000015349	mfge8a	220	+	12.3016	ATCACGTGAT
ENSDARG00000015349	mfge8a	229	-	12.3016	ATCACGTGAT
ENSDARG00000001897	man2b1	-489	+	12.3016	ATCACGTGAT
ENSDARG00000001897	man2b1	-480	-	12.3016	ATCACGTGAT
ENSDARG00000045011	tapbp.2	-82	+	12.3016	ATCACGTGAT
ENSDARG00000045011	tapbp.2	-73	-	12.3016	ATCACGTGAT
ENSDARG00000021987	plecb	425	+	12.3016	ATCACGTGAT
ENSDARG00000021987	plecb	434	-	12.3016	ATCACGTGAT
ENSDARG00000058133	foxd2	437	+	12.3016	ATCACGTGAT
ENSDARG00000058133	foxd2	446	-	12.3016	ATCACGTGAT
ENSDARG00000086112	si:ch211-266i6.3	445	+	12.3016	ATCACGTGAT
ENSDARG00000086112	si:ch211-266i6.3	454	-	12.3016	ATCACGTGAT
ENSDARG00000101334	ctsc	-423	+	12.3016	ATCACGTGAT
ENSDARG00000101334	ctsc	-414	-	12.3016	ATCACGTGAT
ENSDARG00000055120	ctsba	460	+	12.3016	ATCACGTGAT
ENSDARG00000055120	ctsba	469	-	12.3016	ATCACGTGAT
ENSDARG00000054777	si:dkey-46a10.3	-403	+	12.3016	ATCACGTGAT
ENSDARG00000054777	si:dkey-46a10.3	-394	-	12.3016	ATCACGTGAT
ENSDARG00000089458	rp1l1a	461	+	12.3016	ATCACGTGAT
ENSDARG00000089458	rp1l1a	470	-	12.3016	ATCACGTGAT
ENSDARG00000013063	oxct1a	27	+	12.3016	ATCACGTGAT
ENSDARG00000013063	oxct1a	36	-	12.3016	ATCACGTGAT
ENSDARG00000018459	msrb2	-448	+	11.5091	ATGGGGTGAT
ENSDARG00000029168	ppfibp2b/ppfibp2b	210	-	11.5091	ATCACCCCAT
ENSDARG00000101030	si:ch73-158p21.3	-209	+	11.5091	ATGGGGTGAT
ENSDARG00000079286	bcr	2	-	11.5091	ATCACCCCAT
ENSDARG00000027552	mapk1	-316	-	11.5091	ATCACCCCAT
ENSDARG00000023323	ywhaqb	158	-	11.5091	ATCACCCCAT
ENSDARG00000051819	swap70a	-481	+	11.4318	GTCACGTGAC
ENSDARG00000051819	swap70a	-472	-	11.4318	GTCACGTGAC
ENSDARG00000021239	apaf1	447	+	11.4318	GTCACGTGAC
ENSDARG00000021239	apaf1	456	-	11.4318	GTCACGTGAC
ENSDARG00000098622	ccne1	128	+	11.4318	GTCACGTGAC
ENSDARG00000098622	ccne1	137	-	11.4318	GTCACGTGAC
ENSDARG00000105438	si:ch1073-220m6.1	464	+	11.4318	GTCACGTGAC
ENSDARG00000105438	si:ch1073-220m6.1	473	-	11.4318	GTCACGTGAC
ENSDARG00000078887	atp10d	239	+	11.4318	GTCACGTGAC
ENSDARG00000078887	atp10d	248	-	11.4318	GTCACGTGAC
ENSDARG00000111669	si:ch73-267c23.10	-487	+	11.4318	GTCACGTGAC
ENSDARG00000111669	si:ch73-267c23.10	-478	-	11.4318	GTCACGTGAC
ENSDARG00000006029	lta4h	-479	+	11.4318	GTCACGTGAC
ENSDARG00000006029	lta4h	-470	-	11.4318	GTCACGTGAC
ENSDARG00000021032	foxd3	-456	+	11.4318	GTCACGTGAC
ENSDARG00000021032	foxd3	-447	-	11.4318	GTCACGTGAC
ENSDARG00000037153	atp6ap1b	481	+	11.4318	GTCACGTGAC
ENSDARG00000037153	atp6ap1b	490	-	11.4318	GTCACGTGAC
ENSDARG00000078119	sh3bp1	470	+	11.4318	GTCACGTGAC
ENSDARG00000078119	sh3bp1	479	-	11.4318	GTCACGTGAC
ENSDARG00000079932	zgc:152830	-212	+	11.4318	GTCACGTGAC
ENSDARG00000079932	zgc:152830	-203	-	11.4318	GTCACGTGAC
ENSDARG00000037238	smad5	410	+	11.4318	GTCACGTGAC
ENSDARG00000037238	smad5	419	-	11.4318	GTCACGTGAC
ENSDARG00000057683	mcm6	16	+	11.4318	GTCACGTGAC
ENSDARG00000057683	mcm6	25	-	11.4318	GTCACGTGAC
ENSDARG00000076058	gba	452	+	11.4318	GTCACGTGAC
ENSDARG00000076058	gba	461	-	11.4318	GTCACGTGAC
ENSDARG00000112045	AXL	-51	+	11.4318	GTCACGTGAC
ENSDARG00000112045	AXL	-42	-	11.4318	GTCACGTGAC
ENSDARG00000038882	smc4	438	+	11.4318	GTCACGTGAC
ENSDARG00000038882	smc4	447	-	11.4318	GTCACGTGAC
ENSDARG00000011088	si:ch211-288d18.1	446	+	11.4318	GTCACGTGAC
ENSDARG00000011088	si:ch211-288d18.1	455	-	11.4318	GTCACGTGAC
ENSDARG00000078327	CEP170B (1 of many)	-429	+	11.4318	GTCACGTGAC
ENSDARG00000078327	CEP170B (1 of many)	-420	-	11.4318	GTCACGTGAC
ENSDARG00000041734	tbc1d32	236	+	11.4318	GTCACGTGAC
ENSDARG00000041734	tbc1d32	254	+	11.4318	GTCACGTGAC
ENSDARG00000041734	tbc1d32	263	-	11.4318	GTCACGTGAC
ENSDARG00000041734	tbc1d32	245	-	11.4318	GTCACGTGAC
ENSDARG00000074435	ttc19	-484	+	11.4318	GTCACGTGAC
ENSDARG00000074435	ttc19	-475	-	11.4318	GTCACGTGAC
ENSDARG00000013063	oxct1a	-281	+	11.4318	GTCACGTGAC
ENSDARG00000013063	oxct1a	-272	-	11.4318	GTCACGTGAC
ENSDARG00000076324	lmtk2	-190	+	11.4318	GTCACGTGAC
ENSDARG00000076324	lmtk2	-181	-	11.4318	GTCACGTGAC
ENSDARG00000033567	fkbp1ab	-472	+	11.4318	GTCACGTGAC
ENSDARG00000033567	fkbp1ab	-463	-	11.4318	GTCACGTGAC
ENSDARG00000055757	tmem9	475	+	11.4318	GTCACGTGAC
ENSDARG00000055757	tmem9	484	-	11.4318	GTCACGTGAC
ENSDARG00000038422	entpd4	-119	+	11.4318	GTCACGTGAC
ENSDARG00000038422	entpd4	-110	-	11.4318	GTCACGTGAC
ENSDARG00000020493	lgi1a	338	+	11.4318	GTCACGTGAC
ENSDARG00000020493	lgi1a	347	-	11.4318	GTCACGTGAC
ENSDARG00000070730	gabra5	-453	+	11.4318	GTCACGTGAC
ENSDARG00000070730	gabra5	-444	-	11.4318	GTCACGTGAC
ENSDARG00000004445	grm5a	465	+	11.4318	GTCACGTGAC
ENSDARG00000004445	grm5a	474	-	11.4318	GTCACGTGAC
ENSDARG00000035895	fndc5b	-208	+	11.4318	GTCACGTGAC
ENSDARG00000035895	fndc5b	-199	-	11.4318	GTCACGTGAC
ENSDARG00000076223	SERP1	-366	+	11.2955	GTCACGTGAT
ENSDARG00000015552	phactr4a	-452	-	11.2955	ATCACGTGAC
ENSDARG00000056695	phc2a	-410	-	11.2955	ATCACGTGAC
ENSDARG00000076729	myo9aa	47	-	11.2955	ATCACGTGAC
ENSDARG00000045898	si:ch211-152c2.3	440	+	11.2955	GTCACGTGAT
ENSDARG00000051853	galns	-495	+	11.2955	GTCACGTGAT
ENSDARG00000025595	agmo	-474	-	11.2955	ATCACGTGAC
ENSDARG00000033738	zgc:153867	184	-	11.2955	ATCACGTGAC
ENSDARG00000060394	mtfr2	-30	+	11.2955	GTCACGTGAT
ENSDARG00000094977	si:ch211-156j22.4	-385	-	11.2955	ATCACGTGAC
ENSDARG00000078859	g0s2	388	+	11.2955	GTCACGTGAT
ENSDARG00000079416	zgc:174895	-195	+	11.2955	GTCACGTGAT
ENSDARG00000101082	eif3s6ip	-157	-	11.2955	ATCACGTGAC
ENSDARG00000076106	ftr43	-465	+	11.2955	GTCACGTGAT
ENSDARG00000025076	marveld2a	-137	+	11.2955	GTCACGTGAT
ENSDARG00000068219	b3gnt2l	258	-	11.2955	ATCACGTGAC
ENSDARG00000025081	grnb	482	+	11.2955	GTCACGTGAT
ENSDARG00000053858	crip1	-160	+	11.2955	GTCACGTGAT
ENSDARG00000005356	tyro3	374	-	11.2955	ATCACGTGAC
ENSDARG00000095909	BX539325.1	404	-	11.2955	ATCACGTGAC
ENSDARG00000075349	si:ch73-138n13.1	-389	+	11.2955	GTCACGTGAT
ENSDARG00000067672	card9	150	-	11.2955	ATCACGTGAC
ENSDARG00000006603	csrp1a	68	-	11.2955	ATCACGTGAC
ENSDARG00000077788	arhgef10	374	-	11.2955	ATCACGTGAC
ENSDARG00000006272	mpp5a	-269	+	11.2955	GTCACGTGAT
ENSDARG00000100534	irak4	-301	+	11.2955	GTCACGTGAT
ENSDARG00000059391	gyg1b	425	+	11.2955	GTCACGTGAT
ENSDARG00000105142	tcirg1b	-481	-	11.2955	ATCACGTGAC
ENSDARG00000117133	cst14b.1	12	+	11.2955	GTCACGTGAT
ENSDARG00000005350	dip2ba	-486	+	11.2955	GTCACGTGAT
ENSDARG00000088123	znf217	-197	+	11.2955	GTCACGTGAT
ENSDARG00000078654	tpx2	441	-	11.2955	ATCACGTGAC
ENSDARG00000075887	herc3	473	+	11.2955	GTCACGTGAT
ENSDARG00000104713	zgc:165653	482	+	11.2955	GTCACGTGAT
ENSDARG00000101387	CAMK2N1	-284	+	11.2955	GTCACGTGAT
ENSDARG00000101387	CAMK2N1	448	+	11.2955	GTCACGTGAT
ENSDARG00000052361	il15	-422	-	11.2955	ATCACGTGAC
ENSDARG00000090454	gnb1a	-437	+	11.2955	GTCACGTGAT
ENSDARG00000053475	ngb	434	+	11.2955	GTCACGTGAT
ENSDARG00000073824	RASGRF1	485	-	11.2955	ATCACGTGAC
ENSDARG00000061636	kcnj9	207	-	11.2955	ATCACGTGAC
ENSDARG00000011418	sigmar1	-172	-	11.2955	ATCACGTGAC
ENSDARG00000100011	strn	185	+	10.9698	GTGGGGTGAT
ENSDARG00000012860	tmprss4b	132	+	10.525	CTGGGGTGAT
ENSDARG00000005314	si:dkeyp-80c12.5	-344	+	10.525	CTGGGGTGAT
ENSDARG00000058996	jam2a	-372	+	10.525	CTGGGGTGAT
ENSDARG00000040319	CABZ01041494.1	-94	+	10.525	CTGGGGTGAT
ENSDARG00000074521	map6a	-363	-	10.525	ATCACCCCAG
ENSDARG00000099005	palm2	-34	+	10.525	CTGGGGTGAT
ENSDARG00000035990	cited4a	-109	+	10.5177	ATGGCGTGAT
ENSDARG00000068516	hapln1b	127	+	10.5177	ATGGCGTGAT
ENSDARG00000078859	g0s2	263	-	10.5177	ATCACGCCAT
ENSDARG00000056450	MANEAL	443	-	10.5177	ATCACGCCAT
ENSDARG00000004621	gpm6ab	139	-	10.5177	ATCACGCCAT
ENSDARG00000039264	igfbp5a	-238	-	10.5177	ATCACGCCAT
ENSDARG00000007654	nsfa	232	+	10.5177	ATGGCGTGAT
ENSDARG00000075098	wdr17	-218	-	10.5177	ATCACGCCAT
ENSDARG00000086752	LO018205.1	362	+	10.4461	GTGGGGTGAC
ENSDARG00000113690	si:ch211-223g7.6	239	-	10.4461	GTCACCCCAC
ENSDARG00000105485	si:cabz01090193.1	-296	+	10.4461	GTGGGGTGAC
ENSDARG00000055493	hic1	-134	-	10.2922	ATCACACCAT
ENSDARG00000069563	zgc:153151	-156	+	10.2922	ATGGTGTGAT
ENSDARG00000034771	rab13	-292	-	10.2922	ATCACACCAT
ENSDARG00000071213	rgl3a	-408	-	10.2922	ATCACACCAT
ENSDARG00000105147	osbpl1a	-451	-	10.2922	ATCACACCAT
ENSDARG00000095184	si:ch73-52p7.1	333	+	10.2922	ATGGTGTGAT
ENSDARG00000010710	msi1	301	+	10.2922	ATGGTGTGAT
ENSDARG00000054340	sla1	353	-	10.2922	ATCACACCAT
ENSDARG00000070839	evi5b	-206	+	10.2922	ATGGTGTGAT
ENSDARG00000010052	ndrg3b	439	+	10.2922	ATGGTGTGAT
ENSDARG00000037574	rps6kal	485	-	10.2922	ATCACACCAT
ENSDARG00000024109	naa40	-210	+	10.2922	ATGGTGTGAT
ENSDARG00000088140	hsd17b7	-487	+	10.2922	ATGGTGTGAT
ENSDARG00000044414	csmd1a	352	+	10.2021	ATGAGGTGAT
ENSDARG00000098221	st8sia1	-455	-	10.2021	ATCACCTCAT
ENSDARG00000070575	fam131bb	-157	-	10.2021	ATCACCTCAT
ENSDARG00000013990	ube2q2	243	-	10.2021	ATCACCTCAT
ENSDARG00000062887	steap2	105	-	10.2021	ATCACCTCAT
ENSDARG00000092774	tarsl2	438	-	10.2021	ATCACCTCAT
ENSDARG00000101161	orc4	347	-	10.1202	ATCAGCCCAT
ENSDARG00000040087	epb41l4a	-249	+	10.1202	ATGGGCTGAT
ENSDARG00000005176	zgc:101040	209	+	10.1202	ATGGGCTGAT
ENSDARG00000041182	rpl4	300	-	10.1202	ATCAGCCCAT
ENSDARG00000039150	lgmn	-36	+	10.1202	ATGGGCTGAT
ENSDARG00000094719	CR318588.3	-321	+	10.1202	ATGGGCTGAT
ENSDARG00000110485	FP236318.1	355	-	10.1202	ATCAGCCCAT
ENSDARG00000078864	lats2	451	+	10.119	CTCACGTGAC
ENSDARG00000076487	haao	480	-	10.119	GTCACGTGAG
ENSDARG00000025495	nhlh2	53	+	10.119	CTCACGTGAC
ENSDARG00000056005	dnajc18	-119	-	10.119	GTCACGTGAG
ENSDARG00000013005	opcml	47	-	10.119	GTCACGTGAG
ENSDARG00000061214	lpin2	429	-	10.119	GTCACGTGAG
ENSDARG00000086851	si:dkey-264d12.5	-107	-	10.11	GTCACGTGTT
ENSDARG00000070604	zgc:162509	116	-	10.11	GTCACGTGTT
ENSDARG00000054968	cd40	-416	+	10.11	AACACGTGAC
ENSDARG00000037852	zgc:101663	37	-	10.11	GTCACGTGTT
ENSDARG00000104472	si:ch211-39i2.2	-469	+	10.11	AACACGTGAC
ENSDARG00000069074	cry1ba	429	+	10.11	AACACGTGAC
ENSDARG00000019338	adprhl2	-120	-	10.11	GTCACGTGTT
ENSDARG00000057074	rpgrb	394	+	10.11	AACACGTGAC
ENSDARG00000094704	bcl2a	-490	-	9.99404	GTCACGCCAT
ENSDARG00000017984	zgc:172106	230	-	9.98731	GTCAGGTGAT
ENSDARG00000077605	frrs1b	23	-	9.98731	GTCAGGTGAT
ENSDARG00000090063	fa2h	434	+	9.98731	ATCACCTGAC
ENSDARG00000071424	ap3d1	-358	+	9.98731	ATCACCTGAC
ENSDARG00000061207	ttc7b	464	+	9.98731	ATCACCTGAC
ENSDARG00000011042	pgbd5	282	-	9.98731	GTCAGGTGAT
ENSDARG00000105209	MPRIP	460	-	9.98731	GTCAGGTGAT
ENSDARG00000003200	foxm1	-466	+	9.98272	CTCACGTGAT
ENSDARG00000055120	ctsba	431	-	9.98272	ATCACGTGAG
ENSDARG00000102690	rims2b	375	+	9.98272	CTCACGTGAT
ENSDARG00000079777	map6d1	-333	+	9.98272	CTCACGTGAT
ENSDARG00000103052	pcyox1	-481	+	9.97845	GTGGCGTGAT
ENSDARG00000035918	bzw2	-403	-	9.97845	ATCACGCCAC
ENSDARG00000089908	si:ch211-265o23.1	-237	+	9.97374	AACACGTGAT
ENSDARG00000055307	sypl2a	497	-	9.97374	ATCACGTGTT
ENSDARG00000074656	ctss2.1	457	+	9.97374	AACACGTGAT
ENSDARG00000037883	prcp	-303	+	9.97374	AACACGTGAT
ENSDARG00000039677	dsc2l	-117	+	9.97374	AACACGTGAT
ENSDARG00000014098	pkd2	329	-	9.97374	ATCACGTGTT
ENSDARG00000013750	eno1b	306	+	9.97374	AACACGTGAT
ENSDARG00000002564	syngr1a	-385	-	9.97374	ATCACGTGTT
ENSDARG00000056554	rap1gap	421	-	9.97374	ATCACGTGTT
ENSDARG00000033544	adamts15b	2	-	9.85102	ATCAGGTGAT
ENSDARG00000005791	rpl28	375	+	9.85102	ATCACCTGAT
ENSDARG00000026655	tspo	-348	-	9.85102	ATCAGGTGAT
ENSDARG00000100558	slbp	375	+	9.85102	ATCACCTGAT
ENSDARG00000101914	metrnla	-337	+	9.85102	ATCACCTGAT
ENSDARG00000043710	parvaa	-295	-	9.85102	ATCAGGTGAT
ENSDARG00000076624	ptprb	348	-	9.85102	ATCAGGTGAT
ENSDARG00000075928	hivep3a	112	+	9.85102	ATCACCTGAT
ENSDARG00000103535	FO818719.1	-291	-	9.85102	ATCAGGTGAT
ENSDARG00000079586	gabrb2	396	+	9.85102	ATCACCTGAT
ENSDARG00000078882	slc22a31	475	+	9.76855	ATGGTGTGAC
ENSDARG00000071590	si:ch211-236g6.1	-18	+	9.76855	ATGGTGTGAC
ENSDARG00000102758	FO704661.1	231	-	9.76855	GTCACACCAT
ENSDARG00000099804	CABZ01059119.1	228	+	9.76855	ATGGTGTGAC
ENSDARG00000071018	ptena	413	+	9.76855	ATGGTGTGAC
ENSDARG00000095991	AL935166.1	259	-	9.76855	GTCACACCAT
ENSDARG00000091607	si:ch211-272b8.6	-87	-	9.76855	GTCACACCAT
ENSDARG00000013236	dhcr24	-341	-	9.76855	GTCACACCAT
ENSDARG00000069701	lgi2b	358	+	9.75296	GTGGTGTGAT
ENSDARG00000070203	si:dkey-13e3.1	-168	-	9.75296	ATCACACCAC
ENSDARG00000094002	ccl34b.4	176	+	9.75296	GTGGTGTGAT
ENSDARG00000101826	zwi	466	+	9.75296	GTGGTGTGAT
ENSDARG00000044684	rbp4l	96	+	9.75296	GTGGTGTGAT
ENSDARG00000078508	si:dkey-266m15.6	270	-	9.75296	ATCACACCAC
ENSDARG00000068233	zgc:64051	264	+	9.75296	GTGGTGTGAT
ENSDARG00000000966	ncor2	-409	-	9.75296	ATCACACCAC
ENSDARG00000061215	fam149b1	-18	+	9.75296	GTGGTGTGAT
ENSDARG00000078512	acaca	-470	+	9.75296	GTGGTGTGAT
ENSDARG00000026759	ldlrb	434	-	9.75296	ATCACACCAC
ENSDARG00000029476	ldlra	256	-	9.75296	ATCACACCAC
ENSDARG00000102945	ccl39.2/ccl39.2	58	+	9.67845	ATGAGGTGAC
ENSDARG00000054827	ssuh2.4	456	-	9.67845	GTCACCTCAT
ENSDARG00000002196	bach1b	-404	-	9.67845	GTCACCTCAT
ENSDARG00000099227	galnt13	376	-	9.67845	GTCACCTCAT
ENSDARG00000003751	lats1	108	+	9.67845	ATGAGGTGAC
ENSDARG00000001463	tdh2	-154	-	9.67845	GTCACCTCAT
ENSDARG00000039142	arpc5a	-19	-	9.66285	ATCACCTCAC
ENSDARG00000057737	rxraa	-376	+	9.66285	GTGAGGTGAT
ENSDARG00000056233	zgc:110591	444	-	9.66285	ATCACCTCAC
ENSDARG00000093074	si:ch211-139g16.8	266	+	9.66285	GTGAGGTGAT
ENSDARG00000093753	BX004774.2	365	-	9.66285	ATCACCTCAC
ENSDARG00000008811	cmtm3	-9	+	9.66285	GTGAGGTGAT
ENSDARG00000075347	chfr	-24	+	9.66285	GTGAGGTGAT
ENSDARG00000069302	snx9b	45	+	9.66285	GTGAGGTGAT
ENSDARG00000068247	luzp2	-394	+	9.66285	GTGAGGTGAT
ENSDARG00000103907	sgo1	-184	-	9.66285	ATCACCTCAC
ENSDARG00000076251	irf3	251	+	9.66285	GTGAGGTGAT
ENSDARG00000076004	ppp2r3b	-65	-	9.66285	ATCACCTCAC
ENSDARG00000105408	BX248082.1	-178	-	9.66285	ATCACCTCAC
ENSDARG00000017744	smc2	-201	-	9.66285	ATCACCTCAC
ENSDARG00000038414	b3galt6	-457	-	9.66285	ATCACCTCAC
ENSDARG00000030630	mfsd2aa	-212	-	9.66285	ATCACCTCAC
ENSDARG00000074756	tfb2m	26	-	9.66285	ATCACCTCAC
ENSDARG00000056089	nrbp1	-60	-	9.66285	ATCACCTCAC
ENSDARG00000076020	pappa2	277	-	9.66285	ATCACCTCAC
ENSDARG00000078929	abhd16a	142	-	9.66285	ATCACCTCAC
ENSDARG00000011545	arrb2b	73	-	9.66285	ATCACCTCAC
ENSDARG00000114294	BX511120.1	472	+	9.66285	GTGAGGTGAT
ENSDARG00000045877	ube2nb	68	+	9.66285	GTGAGGTGAT
ENSDARG00000029911	casc3	135	+	9.66285	GTGAGGTGAT
ENSDARG00000016769	sgtb	32	+	9.66285	GTGAGGTGAT
ENSDARG00000020134	sipa1l1	-117	-	9.66285	ATCACCTCAC
ENSDARG00000037593	prickle2b	-424	+	9.66285	GTGAGGTGAT
ENSDARG00000014273	camk2d2	450	-	9.66285	ATCACCTCAC
ENSDARG00000077145	adcy3a	464	+	9.64253	ATCACGCGAC
ENSDARG00000076512	si:ch211-265g22.4	-260	-	9.59647	GTCAGCCCAT
ENSDARG00000098652	pcdh11	-170	+	9.59647	ATGGGCTGAC
ENSDARG00000013669	napba	296	+	9.59647	ATGGGCTGAC
ENSDARG00000102883	sptbn1	-336	-	9.59647	GTCAGCCCAT
ENSDARG00000060368	syn1	-386	+	9.59647	ATGGGCTGAC
ENSDARG00000040280	zgc:110182	477	-	9.58088	ATCAGCCCAC
ENSDARG00000070094	sytl1	474	-	9.58088	ATCAGCCCAC
ENSDARG00000101368	cngb3.2	-486	+	9.58088	GTGGGCTGAT
ENSDARG00000034522	rab6ba	363	+	9.58088	GTGGGCTGAT
ENSDARG00000019302	mid1ip1b	-490	-	9.58088	ATCAGCCCAC
ENSDARG00000062797	nell2b	244	-	9.58088	ATCAGCCCAC
ENSDARG00000007461	srgap1a	-153	+	9.53363	CTGGCGTGAT
ENSDARG00000071014	s100u	478	+	9.53363	CTGGCGTGAT
ENSDARG00000003200	foxm1	-457	-	9.40678	CTCACGTGAT
ENSDARG00000055120	ctsba	422	+	9.40678	ATCACGTGAG
ENSDARG00000102690	rims2b	384	-	9.40678	CTCACGTGAT
ENSDARG00000079777	map6d1	-324	-	9.40678	CTCACGTGAT
ENSDARG00000001999	adamts18	-139	-	9.30814	ATCACACCAG
ENSDARG00000068629	cd151l	-237	+	9.30814	CTGGTGTGAT
ENSDARG00000113271	RF00494	-417	+	9.30814	CTGGTGTGAT
ENSDARG00000005216	zgc:158328	-366	-	9.30814	ATCACACCAG
ENSDARG00000036376	cldn7a	415	+	9.22927	GTGGTGTGAC
ENSDARG00000074819	si:dkeyp-23e4.3	-380	+	9.22927	GTGGTGTGAC
ENSDARG00000100534	irak4	-481	+	9.22927	GTGGTGTGAC
ENSDARG00000062129	mxra8b	-486	-	9.22927	GTCACACCAC
ENSDARG00000037998	flot1b	425	+	9.22927	GTGGTGTGAC
ENSDARG00000041417	atp6ap1a	105	+	9.22927	GTGGTGTGAC
ENSDARG00000002131	celf2	109	+	9.22927	GTGGTGTGAC
ENSDARG00000092667	si:ch211-271e10.2	0	-	9.21803	ATCACCTCAG
ENSDARG00000037030	casz1	-389	+	9.21803	CTGAGGTGAT
ENSDARG00000099155	tpst2	-70	+	9.21803	CTGAGGTGAT
ENSDARG00000040528	lgals3bpb	486	+	9.21803	CTGAGGTGAT
ENSDARG00000016095	htr6	260	-	9.21803	ATCACCTCAG
ENSDARG00000045465	lancl2	-252	+	9.21803	CTGAGGTGAT
ENSDARG00000005699	ddx19	-50	+	9.21803	CTGAGGTGAT
ENSDARG00000021846	hid1a	229	+	9.21803	CTGAGGTGAT
ENSDARG00000059616	hs3st2	220	+	9.21803	CTGAGGTGAT
ENSDARG00000101062	fdft1	-361	+	9.21803	CTGAGGTGAT
ENSDARG00000090785	diaph3	390	+	9.21079	ATGACGTGAT
ENSDARG00000013575	rfx2	0	-	9.21079	ATCACGTCAT
ENSDARG00000068175	ing5b	59	-	9.21079	ATCACGTCAT
ENSDARG00000033971	prrx1a	-338	+	9.21079	ATGACGTGAT
ENSDARG00000005716	olfml2ba	292	-	9.21079	ATCACGTCAT
ENSDARG00000078745	pnpla8	485	-	9.21079	ATCACGTCAT
ENSDARG00000105463	CR352285.1	454	+	9.21079	ATGACGTGAT
ENSDARG00000054748	cuedc1b	484	+	9.13917	GTGAGGTGAC
ENSDARG00000086100	cd302	-410	+	9.13917	GTGAGGTGAC
ENSDARG00000019973	stk38a	-7	+	9.13917	GTGAGGTGAC
ENSDARG00000069168	si:dkey-73n10.1	393	-	9.13917	GTCACCTCAC
ENSDARG00000037941	syt5a	-478	+	9.13917	GTGAGGTGAC
ENSDARG00000052522	snx11	463	+	9.13917	GTGAGGTGAC
ENSDARG00000045802	hapln3	-383	+	9.13917	GTGAGGTGAC
ENSDARG00000043509	rpl11	-307	-	9.13917	GTCACCTCAC
ENSDARG00000032482	si:dkey-40c11.2	-203	-	9.13917	GTCACCTCAC
ENSDARG00000001437	slc2a1a	-476	-	9.13917	GTCACCTCAC
ENSDARG00000021959	zgc:101100	-239	+	9.13917	GTGAGGTGAC
ENSDARG00000034427	jpt2	-114	+	9.13917	GTGAGGTGAC
ENSDARG00000089383	il1fma	30	+	9.13917	GTGAGGTGAC
ENSDARG00000074563	gpr37a	-169	+	9.13917	GTGAGGTGAC
ENSDARG00000054055	ostn	-206	-	9.13917	GTCACCTCAC
ENSDARG00000008859	mylipa	-214	+	9.13917	GTGAGGTGAC
ENSDARG00000021255	arhgap22	67	-	9.13917	GTCACCTCAC
ENSDARG00000103399	zgc:63569	-198	-	9.13917	GTCACCTCAC
ENSDARG00000040985	itgbl1	-55	+	9.13917	GTGAGGTGAC
ENSDARG00000053215	me1	393	-	9.13917	GTCACCTCAC
ENSDARG00000099124	f3a	-362	-	9.13917	GTCACCTCAC
ENSDARG00000037153	atp6ap1b	-108	+	9.13917	GTGAGGTGAC
ENSDARG00000037883	prcp	162	-	9.13917	GTCACCTCAC
ENSDARG00000057286	swap70b	-11	-	9.13917	GTCACCTCAC
ENSDARG00000039677	dsc2l	43	-	9.13917	GTCACCTCAC
ENSDARG00000061948	amotl2b	-382	+	9.13917	GTGAGGTGAC
ENSDARG00000105277	cnksr3	-109	+	9.13917	GTGAGGTGAC
ENSDARG00000104217	gpc2	274	-	9.13917	GTCACCTCAC
ENSDARG00000098706	si:ch73-236c18.7	-395	+	9.13917	GTGAGGTGAC
ENSDARG00000067723	tank	145	-	9.13917	GTCACCTCAC
ENSDARG00000102855	neo1a	-100	-	9.13917	GTCACCTCAC
ENSDARG00000068199	pld3	-48	-	9.13917	GTCACCTCAC
ENSDARG00000102798	mcm2	239	-	9.13917	GTCACCTCAC
ENSDARG00000055009	col4a1	378	+	9.13917	GTGAGGTGAC
ENSDARG00000076870	piezo1	153	-	9.13917	GTCACCTCAC
ENSDARG00000013771	ctss2.2	-450	+	9.13917	GTGAGGTGAC
ENSDARG00000059244	arfip2a	-126	+	9.13917	GTGAGGTGAC
ENSDARG00000074056	kctd1	-305	-	9.13917	GTCACCTCAC
ENSDARG00000045132	vdac1	81	-	9.13917	GTCACCTCAC
ENSDARG00000113372	BX248501.2	-262	-	9.13917	GTCACCTCAC
ENSDARG00000038978	dnajb4	14	+	9.13917	GTGAGGTGAC
ENSDARG00000113411	lrrc4c	279	-	9.13917	GTCACCTCAC
ENSDARG00000010052	ndrg3b	324	+	9.13917	GTGAGGTGAC
ENSDARG00000060978	atp2a3	23	-	9.13917	GTCACCTCAC
ENSDARG00000011418	sigmar1	486	-	9.13917	GTCACCTCAC
ENSDARG00000075949	prkd1	46	-	9.13917	GTCACCTCAC
ENSDARG00000100402	fgd1	-407	-	9.13917	GTCACCTCAC
ENSDARG00000026871	uchl1	434	+	9.13917	GTGAGGTGAC
ENSDARG00000054456	clip3	8	+	9.13917	GTGAGGTGAC
ENSDARG00000023445	atp2b3b	268	+	9.13917	GTGAGGTGAC
ENSDARG00000019063	fat1b	139	-	9.13917	GTCACCTCAC
ENSDARG00000029479	zgc:86609	108	-	9.13606	ATCAGCCCAG
ENSDARG00000075549	cdh5	438	+	9.13606	CTGGGCTGAT
ENSDARG00000013134	zmp:0000000545	-443	-	9.13606	ATCAGCCCAG
ENSDARG00000102684	lrrc1	264	-	9.13606	ATCAGCCCAG
ENSDARG00000103046	rest	157	-	9.13606	ATCAGCCCAG
ENSDARG00000078114	si:ch73-237c6.1	-109	+	9.13606	CTGGGCTGAT
ENSDARG00000094098	si:ch211-278p9.3	320	+	9.13606	CTGGGCTGAT
ENSDARG00000014430	rabgef1	-484	+	9.13606	CTGGGCTGAT
ENSDARG00000061976	sema6bb	-401	-	9.13606	ATCAGCCCAG
ENSDARG00000074056	kctd1	-444	-	9.12882	ATCAGGCCAT
ENSDARG00000020642	gtdc1	-338	-	9.12882	ATCAGGCCAT
ENSDARG00000056633	fgf13b	11	-	9.12882	ATCAGGCCAT
ENSDARG00000044605	stx12l	-355	-	9.12882	ATCAGGCCAT
ENSDARG00000076320	ano9a	-455	+	9.10393	GACACGTGAC
ENSDARG00000019907	dscc1	-434	-	9.10393	GTCACGTGTC
ENSDARG00000067509	slc24a4b	490	-	9.10393	GTCACGTGTC
ENSDARG00000061647	nrxn1a	487	+	9.10393	GACACGTGAC
ENSDARG00000096686	CT573003.1	-424	+	9.10393	GACACGTGAC
ENSDARG00000023578	lpp	299	-	9.0572	GTCAGCCCAC
ENSDARG00000061948	amotl2b	357	+	9.0572	GTGGGCTGAC
ENSDARG00000096655	BX901920.1	465	-	9.0572	GTCAGCCCAC
ENSDARG00000097533	BX571880.1	479	-	9.0572	GTCAGCCCAC
ENSDARG00000077040	si:ch211-85n16.4	415	-	9.0572	GTCAGCCCAC
ENSDARG00000096508	BX322618.1	436	-	9.0572	GTCAGCCCAC
ENSDARG00000105408	BX248082.1	452	-	9.0572	GTCAGCCCAC
ENSDARG00000075891	sall1b	305	-	9.0572	GTCAGCCCAC
ENSDARG00000104077	fcer1gl	-452	+	9.0572	GTGGGCTGAC
ENSDARG00000061562	tmem121aa	-377	-	9.0572	GTCAGCCCAC
ENSDARG00000035870	laptm4b	-494	+	9.02298	ACCACGTGAC
ENSDARG00000019541	gpt2l	304	+	9.02298	ACCACGTGAC
ENSDARG00000035147	lrwd1	227	+	9.02298	ACCACGTGAC
ENSDARG00000053896	slc30a1b	388	+	9.02298	ACCACGTGAC
ENSDARG00000062817	crym	466	+	9.02298	ACCACGTGAC
ENSDARG00000056862	cep63	447	+	9.02298	ACCACGTGAC
ENSDARG00000051854	cdt1	487	-	9.02298	GTCACGTGGT
ENSDARG00000069302	snx9b	419	-	9.02298	GTCACGTGGT
ENSDARG00000039563	loxl3b	22	+	9.02298	ACCACGTGAC
ENSDARG00000016725	gadd45gb.1	-198	-	9.02298	GTCACGTGGT
ENSDARG00000021806	zfp36l2	-410	-	9.02298	GTCACGTGGT
ENSDARG00000073893	dnase2	306	+	9.02298	ACCACGTGAC
ENSDARG00000051923	ccnb1	-439	+	9.02298	ACCACGTGAC
ENSDARG00000009534	wls	-469	+	9.02298	ACCACGTGAC
ENSDARG00000104495	pltp	-25	+	9.02298	ACCACGTGAC
ENSDARG00000098936	kif5aa	-214	-	9.02298	GTCACGTGGT
ENSDARG00000079369	si:ch211-212g7.6	-372	-	9.02298	GTCACGTGGT
ENSDARG00000074583	grid1a	235	-	9.02298	GTCACGTGGT
ENSDARG00000033567	fkbp1ab	-25	+	9.02298	ACCACGTGAC
ENSDARG00000062633	cadm2b	-319	-	9.00995	GTCACGCCAG
ENSDARG00000023298	rps27.1	84	-	8.9853	ATCACATCAT
ENSDARG00000061640	sipa1l2	203	+	8.9853	ATGATGTGAT
ENSDARG00000032919	chchd3a	405	+	8.9853	ATGATGTGAT
ENSDARG00000062171	olfml3b	-347	+	8.9853	ATGATGTGAT
ENSDARG00000109820	NPAS3	-163	-	8.9853	ATCACATCAT
ENSDARG00000056130	neurog1	-107	-	8.9853	ATCACATCAT
ENSDARG00000018048	zgc:171704	112	-	8.9853	ATCACATCAT
ENSDARG00000073738	dennd2c	344	+	8.9853	ATGATGTGAT
ENSDARG00000087623	BX649485.1	353	+	8.9853	ATGATGTGAT
ENSDARG00000095820	BX649485.4	473	+	8.9853	ATGATGTGAT
ENSDARG00000071437	ptprc	-10	-	8.9853	ATCACATCAT
ENSDARG00000004954	grna	52	+	8.9853	ATGATGTGAT
ENSDARG00000098161	cntn4	315	+	8.9853	ATGATGTGAT
ENSDARG00000113411	lrrc4c	-10	-	8.9853	ATCACATCAT
ENSDARG00000077053	ppfia3	-171	-	8.9853	ATCACATCAT
ENSDARG00000115349	nat14	444	+	8.9853	ATGATGTGAT
ENSDARG00000027963	camkva	306	-	8.9853	ATCACATCAT
ENSDARG00000036159	trhrb	336	+	8.9853	ATGATGTGAT
ENSDARG00000079946	sqlea	344	-	8.9853	ATCACATCAT
ENSDARG00000012860	tmprss4b	-252	+	8.9812	GTCACCTGAC
ENSDARG00000094952	si:ch211-74m13.1	-314	-	8.9812	GTCAGGTGAC
ENSDARG00000075067	aipl1	-281	-	8.9812	GTCAGGTGAC
ENSDARG00000070416	zgc:162816	-319	+	8.9812	GTCACCTGAC
ENSDARG00000058322	enc3	-9	+	8.9812	GTCACCTGAC
ENSDARG00000062929	FAM83G	-440	+	8.9812	GTCACCTGAC
ENSDARG00000078310	cecr2	321	+	8.9812	GTCACCTGAC
ENSDARG00000101322	tfr1a	33	+	8.9812	GTCACCTGAC
ENSDARG00000059601	map1aa	137	-	8.9812	GTCAGGTGAC
ENSDARG00000078191	zbtb46	-229	+	8.9812	GTCACCTGAC
ENSDARG00000035175	schip1	-105	-	8.9812	GTCAGGTGAC
ENSDARG00000038731	slc25a36a	-226	-	8.9812	GTCAGGTGAC
ENSDARG00000045618	clta	232	-	8.9812	GTCAGGTGAC
ENSDARG00000069790	dynll2a	489	-	8.9812	GTCAGGTGAC
ENSDARG00000059818	kif5ab	375	-	8.9812	GTCAGGTGAC
ENSDARG00000059818	kif5ab	5	-	8.9812	GTCAGGTGAC
ENSDARG00000101317	grinaa	440	-	8.9812	GTCAGGTGAC
ENSDARG00000036577	atp6v0cb	468	-	8.9812	GTCAGGTGAC
ENSDARG00000079705	si:ch211-152p11.4	-434	+	8.97319	ATCACGTGTC
ENSDARG00000116052	il4r.2	-102	+	8.97319	ATCACGTGTC
ENSDARG00000075725	cep152	-470	+	8.97319	ATCACGTGTC
ENSDARG00000103754	aspm	164	-	8.97319	GACACGTGAT
ENSDARG00000079530	si:dkey-17m8.1	349	-	8.97319	GACACGTGAT
ENSDARG00000078560	slc9a5	457	+	8.97319	ATCACGTGTC
ENSDARG00000062831	si:ch73-22o12.1	141	+	8.97319	ATCACGTGTC
ENSDARG00000031164	tuba8l2	484	+	8.97319	ATCACGTGTC
ENSDARG00000061121	adgrl3.1	427	-	8.97319	GACACGTGAT
ENSDARG00000079705	si:ch211-152p11.4	-425	-	8.96763	ATCACGTGTC
ENSDARG00000116052	il4r.2	-93	-	8.96763	ATCACGTGTC
ENSDARG00000075725	cep152	-461	-	8.96763	ATCACGTGTC
ENSDARG00000103754	aspm	155	+	8.96763	GACACGTGAT
ENSDARG00000079530	si:dkey-17m8.1	340	+	8.96763	GACACGTGAT
ENSDARG00000078560	slc9a5	466	-	8.96763	ATCACGTGTC
ENSDARG00000062831	si:ch73-22o12.1	150	-	8.96763	ATCACGTGTC
ENSDARG00000031164	tuba8l2	493	-	8.96763	ATCACGTGTC
ENSDARG00000061121	adgrl3.1	418	+	8.96763	GACACGTGAT
ENSDARG00000063288	slc2a11b	351	-	8.91764	ATCACTCCAT
ENSDARG00000097473	zgc:113340	-422	-	8.91764	CTCACCCCAT
ENSDARG00000094952	si:ch211-74m13.1	280	+	8.91764	ATGGGGTGAA
ENSDARG00000056587	cyp2r1	-224	-	8.91764	ATCACTCCAT
ENSDARG00000013926	slc16a9a	446	+	8.91764	ATGGAGTGAT
ENSDARG00000076106	ftr43	57	+	8.91764	ATGGAGTGAT
ENSDARG00000076586	csf2rb	70	+	8.91764	ATGGAGTGAT
ENSDARG00000111939	atf4a	-402	+	8.91764	ATGGAGTGAT
ENSDARG00000094606	si:zfos-364h11.2	-281	-	8.91764	CTCACCCCAT
ENSDARG00000076566	kank3	-463	+	8.91764	ATGGGGTGAG
ENSDARG00000027310	lsp1	263	+	8.91764	ATGGGGTGAG
ENSDARG00000010432	eaf2	-478	-	8.91764	TTCACCCCAT
ENSDARG00000030759	melk	0	+	8.91764	ATGGGGTGAA
ENSDARG00000100741	cdc20	-66	-	8.91764	CTCACCCCAT
ENSDARG00000042428	gstt1a	-111	-	8.91764	TTCACCCCAT
ENSDARG00000010710	msi1	-95	-	8.91764	CTCACCCCAT
ENSDARG00000009401	vcanb	-170	-	8.91764	TTCACCCCAT
ENSDARG00000016095	htr6	-261	-	8.91764	ATCACTCCAT
ENSDARG00000007151	kcnk2b	-360	+	8.91764	ATGGGGTGAA
ENSDARG00000053771	apbb3	-64	-	8.91764	TTCACCCCAT
ENSDARG00000099536	RF00001	-2	-	8.91764	ATCACTCCAT
ENSDARG00000005172	dynll2b	246	-	8.91764	TTCACCCCAT
ENSDARG00000056019	ttbk1a	-363	-	8.91764	ATCACTCCAT
ENSDARG00000059368	gria4b	-360	+	8.91764	ATGGGGTGAG
ENSDARG00000040623	fosl2	-361	-	8.91764	ATCACTCCAT
ENSDARG00000090783	mfap4	36	+	8.90333	ATGGTCTGAT
ENSDARG00000038428	sulf1	410	+	8.90333	ATGGTCTGAT
ENSDARG00000100371	eef2b	179	-	8.90333	ATCAGACCAT
ENSDARG00000028017	tp53inp1	-139	-	8.90333	ATCAGACCAT
ENSDARG00000016022	zic5	282	-	8.90333	ATCAGACCAT
ENSDARG00000062553	bach1a	295	-	8.90333	ATCAGACCAT
ENSDARG00000028389	rab44	374	-	8.90333	ATCAGACCAT
ENSDARG00000027750	dpp7	321	+	8.90333	ATGGTCTGAT
ENSDARG00000090890	cmklr1	-225	+	8.90333	ATGGTCTGAT
ENSDARG00000075815	slc12a5a	42	+	8.90333	ATGGTCTGAT
ENSDARG00000018303	etv4	-268	+	8.88669	ACCACGTGAT
ENSDARG00000075149	nagpa	452	-	8.88669	ATCACGTGGT
ENSDARG00000088862	stxbp6	-488	+	8.88669	ACCACGTGAT
ENSDARG00000062152	chaf1a	140	+	8.88669	ACCACGTGAT
ENSDARG00000003200	foxm1	-449	-	8.88669	ATCACGTGGT
ENSDARG00000086703	si:dkey-126g1.7	-479	-	8.88669	ATCACGTGGT
ENSDARG00000010246	prmt1	-478	-	8.88669	ATCACGTGGT
ENSDARG00000039273	fbln5	388	+	8.84491	GTCACCTGAT
ENSDARG00000055436	ftr97	-434	+	8.84491	GTCACCTGAT
ENSDARG00000089162	afap1l1a	148	-	8.84491	ATCAGGTGAC
ENSDARG00000060051	slc47a2.1	-52	+	8.84491	GTCACCTGAT
ENSDARG00000035120	gldc	191	+	8.84491	GTCACCTGAT
ENSDARG00000031776	fthl27	-23	+	8.84491	GTCACCTGAT
ENSDARG00000094854	ms4a17a.9	161	+	8.84491	GTCACCTGAT
ENSDARG00000078542	inpp5ja	-370	-	8.84491	ATCAGGTGAC
ENSDARG00000089908	si:ch211-265o23.1	-228	-	8.83689	AACACGTGAT
ENSDARG00000055307	sypl2a	488	+	8.83689	ATCACGTGTT
ENSDARG00000074656	ctss2.1	466	-	8.83689	AACACGTGAT
ENSDARG00000037883	prcp	-294	-	8.83689	AACACGTGAT
ENSDARG00000039677	dsc2l	-108	-	8.83689	AACACGTGAT
ENSDARG00000014098	pkd2	320	+	8.83689	ATCACGTGTT
ENSDARG00000013750	eno1b	315	-	8.83689	AACACGTGAT
ENSDARG00000002564	syngr1a	-394	+	8.83689	ATCACGTGTT
ENSDARG00000056554	rap1gap	412	+	8.83689	ATCACGTGTT
ENSDARG00000053624	csf1rb	97	-	8.82633	ATCACCCGAT
ENSDARG00000067718	si:dkey-3h3.3	-89	-	8.81322	ATCAGCTCAT
ENSDARG00000075829	kiss1	-224	+	8.81322	ATGAGCTGAT
ENSDARG00000071213	rgl3a	218	+	8.81322	ATGAGCTGAT
ENSDARG00000095533	si:ch211-198c19.3	-499	+	8.81322	ATGAGCTGAT
ENSDARG00000020250	rhoj	24	+	8.81322	ATGAGCTGAT
ENSDARG00000095798	BX666064.1	172	-	8.81322	ATCAGCTCAT
ENSDARG00000009779	mcl1a	347	-	8.81322	ATCAGCTCAT
ENSDARG00000092725	si:dkey-188i13.8	-226	-	8.81322	ATCAGCTCAT
ENSDARG00000092731	mhc1uka	-200	+	8.81322	ATGAGCTGAT
ENSDARG00000074583	grid1a	-340	+	8.81322	ATGAGCTGAT
ENSDARG00000099203	atp1b2a	-125	-	8.81322	ATCAGCTCAT
ENSDARG00000103025	hmgcs1	231	+	8.81322	ATGAGCTGAT
ENSDARG00000055365	si:dkey-25e12.3	-474	-	8.78445	GTCACACCAG
ENSDARG00000002609	rnf145a	369	+	8.78445	CTGGTGTGAC
ENSDARG00000090851	ciita	-126	+	8.78445	CTGGTGTGAC
ENSDARG00000019156	haus5	31	+	8.78445	CTGGTGTGAC
ENSDARG00000029443	zgc:92242	-449	+	8.78445	CTGGTGTGAC
ENSDARG00000059672	arhgap36	114	-	8.78445	GTCACACCAG
ENSDARG00000104197	ptpn22	175	-	8.78445	GTCACACCAG
ENSDARG00000059606	ccdc84	-272	-	8.78445	GTCACACCAG
ENSDARG00000016095	htr6	353	+	8.78445	CTGGTGTGAC
ENSDARG00000014804	cacna2d1a	218	+	8.78445	CTGGTGTGAC
ENSDARG00000016301	zgc:65894	117	+	8.78445	CTGGTGTGAC
ENSDARG00000099685	gnb5a	477	-	8.78445	GTCACACCAG
ENSDARG00000045957	gpr65	368	-	8.69435	GTCACCTCAG
ENSDARG00000014180	ildr2	323	-	8.69435	GTCACCTCAG
ENSDARG00000020761	arrdc2	-349	+	8.69435	CTGAGGTGAC
ENSDARG00000006074	uck2a	-152	-	8.69435	GTCACCTCAG
ENSDARG00000110485	FP236318.1	-352	+	8.69435	CTGAGGTGAC
ENSDARG00000071860	nrn1a	-38	-	8.69435	GTCACCTCAG
ENSDARG00000002002	lmcd1	-234	+	8.68711	ATGACGTGAC
ENSDARG00000076121	smpd1	-352	+	8.68711	ATGACGTGAC
ENSDARG00000058953	abcc4	135	+	8.68711	ATGACGTGAC
ENSDARG00000055186	ccr9a	-340	-	8.68711	GTCACGTCAT
ENSDARG00000044511	etv5b	-420	-	8.68711	GTCACGTCAT
ENSDARG00000059616	hs3st2	-69	+	8.68711	ATGACGTGAC
ENSDARG00000086114	CR792417.1	-156	-	8.67152	ATCACGTCAC
ENSDARG00000077618	rin3	-21	+	8.67152	GTGACGTGAT
ENSDARG00000039255	klhl21	435	-	8.67152	ATCACGTCAC
ENSDARG00000019222	mrpl24	102	-	8.67152	ATCACGTCAC
ENSDARG00000077178	zgc:152977	-490	-	8.67152	ATCACGTCAC
ENSDARG00000059832	adgrb3	101	+	8.67152	GTGACGTGAT
ENSDARG00000069765	syngap1b	408	-	8.67152	ATCACGTCAC
ENSDARG00000043436	si:dkey-5n18.1	-449	-	8.63642	GTCGCGTGAC
ENSDARG00000068415	ptgesl	239	+	8.63642	GTCACGCGAC
ENSDARG00000094952	si:ch211-74m13.1	-460	-	8.62908	ATCATCCCAT
ENSDARG00000043453	rps5	22	-	8.62908	ATCATCCCAT
ENSDARG00000012340	ptpn11b	193	-	8.62908	ATCATCCCAT
ENSDARG00000035870	laptm4b	-20	+	8.61238	CTGGGCTGAC
ENSDARG00000021366	fbp1a	58	-	8.61238	GTCAGCCCAG
ENSDARG00000069297	upf3a	-92	+	8.61238	CTGGGCTGAC
ENSDARG00000071543	si:dkey-42i9.7	409	+	8.60514	ATGGCCTGAC
ENSDARG00000056378	ifi30	164	+	8.60514	ATGGCCTGAC
ENSDARG00000114823	LO018148.1	208	+	8.60514	ATGGCCTGAC
ENSDARG00000030012	lrrfip1a	25	-	8.58954	ATCAGGCCAC
ENSDARG00000078073	nudt5	366	-	8.58954	ATCAGGCCAC
ENSDARG00000012513	sdcbp2	-308	+	8.58954	GTGGCCTGAT
ENSDARG00000089463	dhx58	482	+	8.58954	GTGGCCTGAT
ENSDARG00000043658	cxadr	-307	+	8.58954	GTGGCCTGAT
ENSDARG00000017312	lmbrd2b	-310	+	8.58954	GTGGCCTGAT
ENSDARG00000063438	srebf2	386	-	8.58954	ATCAGGCCAC
ENSDARG00000039273	fbln5	397	-	8.55015	GTCACCTGAT
ENSDARG00000055436	ftr97	-425	-	8.55015	GTCACCTGAT
ENSDARG00000089162	afap1l1a	139	+	8.55015	ATCAGGTGAC
ENSDARG00000060051	slc47a2.1	-43	-	8.55015	GTCACCTGAT
ENSDARG00000035120	gldc	200	-	8.55015	GTCACCTGAT
ENSDARG00000031776	fthl27	-14	-	8.55015	GTCACCTGAT
ENSDARG00000094854	ms4a17a.9	170	-	8.55015	GTCACCTGAT
ENSDARG00000078542	inpp5ja	-379	+	8.55015	ATCAGGTGAC
ENSDARG00000006544	c1qtnf6b	477	-	8.46162	GTCACATCAT
ENSDARG00000115712	twf1a	-43	-	8.46162	GTCACATCAT
ENSDARG00000055550	FO834888.1	346	-	8.46162	GTCACATCAT
ENSDARG00000071636	BX511034.2	431	-	8.46162	GTCACATCAT
ENSDARG00000035692	rps3a	99	+	8.46162	ATGATGTGAC
ENSDARG00000057141	zgc:110045	-1	-	8.46162	GTCACATCAT
ENSDARG00000007099	cx43.4	-370	-	8.46162	GTCACATCAT
ENSDARG00000077918	dnase2b	353	-	8.46162	GTCACATCAT
ENSDARG00000053326	gna11b	183	-	8.46162	GTCACATCAT
ENSDARG00000088100	KCNIP4	420	+	8.46162	ATGATGTGAC
ENSDARG00000069117	kcnh5b	187	+	8.46162	ATGATGTGAC
ENSDARG00000075012	glra2	366	-	8.46162	GTCACATCAT
ENSDARG00000103413	zgc:109949	395	+	8.46162	ATGATGTGAC
ENSDARG00000053959	cdc42ep2	450	+	8.44602	GTGATGTGAT
ENSDARG00000095789	ccr8.1	-194	+	8.44602	GTGATGTGAT
ENSDARG00000032919	chchd3a	410	+	8.44602	GTGATGTGAT
ENSDARG00000032919	chchd3a	415	+	8.44602	GTGATGTGAT
ENSDARG00000032919	chchd3a	420	+	8.44602	GTGATGTGAT
ENSDARG00000032919	chchd3a	425	+	8.44602	GTGATGTGAT
ENSDARG00000043102	lxn	4	-	8.44602	ATCACATCAC
ENSDARG00000079900	shroom4	-337	+	8.44602	GTGATGTGAT
ENSDARG00000059567	si:ch73-281f12.4	-443	+	8.44602	GTGATGTGAT
ENSDARG00000043586	fas	-67	+	8.44602	GTGATGTGAT
ENSDARG00000043710	parvaa	312	-	8.44602	ATCACATCAC
ENSDARG00000075151	si:dkey-188i13.10	-222	+	8.44602	GTGATGTGAT
ENSDARG00000089362	grn1	-402	+	8.44602	GTGATGTGAT
ENSDARG00000030630	mfsd2aa	224	+	8.44602	GTGATGTGAT
ENSDARG00000079771	pea15	263	-	8.44602	ATCACATCAC
ENSDARG00000062531	mapk8ip3	345	+	8.44602	GTGATGTGAT
ENSDARG00000056019	ttbk1a	-295	-	8.44602	ATCACATCAC
ENSDARG00000098592	zgc:92140	-445	+	8.44602	GTGATGTGAT
ENSDARG00000113552	fam78bb	150	-	8.44602	ATCACATCAC
ENSDARG00000033544	adamts15b	-7	+	8.41386	ATCAGGTGAT
ENSDARG00000005791	rpl28	384	-	8.41386	ATCACCTGAT
ENSDARG00000026655	tspo	-357	+	8.41386	ATCAGGTGAT
ENSDARG00000100558	slbp	384	-	8.41386	ATCACCTGAT
ENSDARG00000101914	metrnla	-328	-	8.41386	ATCACCTGAT
ENSDARG00000043710	parvaa	-304	+	8.41386	ATCAGGTGAT
ENSDARG00000076624	ptprb	339	+	8.41386	ATCAGGTGAT
ENSDARG00000075928	hivep3a	121	-	8.41386	ATCACCTGAT
ENSDARG00000103535	FO818719.1	-300	+	8.41386	ATCAGGTGAT
ENSDARG00000079586	gabrb2	405	-	8.41386	ATCACCTGAT
ENSDARG00000078864	lats2	460	-	8.40067	CTCACGTGAC
ENSDARG00000076487	haao	471	+	8.40067	GTCACGTGAG
ENSDARG00000025495	nhlh2	62	-	8.40067	CTCACGTGAC
ENSDARG00000056005	dnajc18	-128	+	8.40067	GTCACGTGAG
ENSDARG00000013005	opcml	38	+	8.40067	GTCACGTGAG
ENSDARG00000061214	lpin2	420	+	8.40067	GTCACGTGAG
ENSDARG00000044083	peli1b	483	+	8.39395	ATGGAGTGAC
ENSDARG00000104685	grk1b	-194	-	8.39395	GTCACTCCAT
ENSDARG00000058100	b3gnt3.4	105	+	8.39395	ATGGAGTGAC
ENSDARG00000028401	rhogc	78	+	8.39395	ATGGAGTGAC
ENSDARG00000002509	zgc:153911	-466	-	8.39395	GTCACTCCAT
ENSDARG00000009939	micu2	-393	+	8.39395	ATGGAGTGAC
ENSDARG00000100529	sh3bp5a	401	+	8.39395	ATGGAGTGAC
ENSDARG00000068989	gabra1	-123	+	8.39395	ATGGAGTGAC
ENSDARG00000013647	cntn3a.2	128	-	8.39395	GTCACTCCAT
ENSDARG00000111170	ARHGAP6	-65	+	8.37964	ATGGTCTGAC
ENSDARG00000076733	bard1	-144	+	8.37964	ATGGTCTGAC
ENSDARG00000099657	akt1	191	-	8.37964	GTCAGACCAT
ENSDARG00000079133	si:dkey-10c21.1	397	+	8.37964	ATGGTCTGAC
ENSDARG00000043646	slc6a8	134	-	8.37964	GTCAGACCAT
ENSDARG00000029500	rpl34	485	-	8.37836	TTCACCCCAC
ENSDARG00000098899	zmp:0000001082	438	+	8.37836	GTGGGGTGAG
ENSDARG00000071684	rx1	-362	-	8.37836	TTCACCCCAC
ENSDARG00000088878	c1qtnf1	-429	+	8.37836	GTGGGGTGAA
ENSDARG00000094414	aknad1	42	-	8.37836	TTCACCCCAC
ENSDARG00000029177	lnx2a	191	+	8.37836	GTGGGGTGAA
ENSDARG00000100381	rock2bl	309	-	8.37836	ATCACTCCAC
ENSDARG00000078034	zgc:112001	-23	+	8.37836	GTGGGGTGAG
ENSDARG00000004291	hecw1b	-358	-	8.37836	TTCACCCCAC
ENSDARG00000087443	ptp4a2a	29	-	8.37836	CTCACCCCAC
ENSDARG00000028163	prg4b	-82	+	8.37836	GTGGGGTGAG
ENSDARG00000116483	FP102122.1	-130	-	8.37836	ATCACTCCAC
ENSDARG00000095301	BX247868.1	491	+	8.37836	GTGGAGTGAT
ENSDARG00000027046	scyl3	-231	+	8.37836	GTGGGGTGAG
ENSDARG00000078169	cacna2d2b	231	-	8.37836	TTCACCCCAC
ENSDARG00000076170	pcsk1nl	-79	+	8.37836	GTGGGGTGAG
ENSDARG00000006192	gatad2ab	-73	+	8.36405	GTGGTCTGAT
ENSDARG00000042630	hebp2	174	-	8.36405	ATCAGACCAC
ENSDARG00000087740	BX664618.1	414	-	8.36405	ATCAGACCAC
ENSDARG00000004875	tmc6b	-4	-	8.36405	ATCAGACCAC
ENSDARG00000076484	stab1	204	-	8.36405	ATCAGACCAC
ENSDARG00000006677	ripk1l	454	+	8.36405	GTGGTCTGAT
ENSDARG00000099672	capgb	-367	-	8.36405	ATCAGACCAC
ENSDARG00000098140	ankrd13d	-479	+	8.36405	GTGGTCTGAT
ENSDARG00000076571	sp5a	-118	-	8.30265	GTCACCCGAT
ENSDARG00000005834	gatad2b	-6	+	8.30265	ATCGGGTGAC
ENSDARG00000028804	ankrd9	332	-	8.30265	GTCACCCGAT
ENSDARG00000062837	spata13	-107	-	8.28954	GTCAGCTCAT
ENSDARG00000089908	si:ch211-265o23.1	425	+	8.28954	ATGAGCTGAC
ENSDARG00000039041	sfrp5	-475	+	8.28954	ATGAGCTGAC
ENSDARG00000074597	lzts2a	403	+	8.28954	ATGAGCTGAC
ENSDARG00000086166	si:ch211-286b5.9	-170	+	8.28954	ATGAGCTGAC
ENSDARG00000105179	hdac7a	275	-	8.28954	GTCAGCTCAT
ENSDARG00000101675	zgc:123107	-465	-	8.28954	GTCAGCTCAT
ENSDARG00000056554	rap1gap	-331	-	8.28954	GTCAGCTCAT
ENSDARG00000105121	FAM135B	-82	+	8.28954	ATGAGCTGAC
ENSDARG00000078745	pnpla8	-270	+	8.28954	ATGAGCTGAC
ENSDARG00000017320	f11r.1	-151	+	8.28706	GTCGGGTGAT
ENSDARG00000071578	si:ch211-222k6.3	273	+	8.27394	GTGAGCTGAT
ENSDARG00000056091	cttnbp2nlb	-43	+	8.27394	GTGAGCTGAT
ENSDARG00000057782	baz2ba	-372	-	8.27394	ATCAGCTCAC
ENSDARG00000089933	rasal3	-372	-	8.27394	ATCAGCTCAC
ENSDARG00000032469	ampd3b	-193	-	8.27394	ATCAGCTCAC
ENSDARG00000058348	scinlb	-341	-	8.27394	ATCAGCTCAC
ENSDARG00000008720	lmo3	318	-	8.27394	ATCAGCTCAC
ENSDARG00000110206	CABZ01085887.1	-272	-	8.27394	ATCAGCTCAC
ENSDARG00000105201	adcyap1r1a	23	+	8.27394	GTGAGCTGAT
ENSDARG00000007396	rnd3b	-427	-	8.27394	ATCAGCTCAC
ENSDARG00000068110	CABZ01079818.1	-2	+	8.27394	GTGAGCTGAT
ENSDARG00000003533	col8a1b	-381	-	8.2267	ATCACGTCAG
ENSDARG00000074212	SLC5A10	-243	-	8.2267	ATCACGTCAG
ENSDARG00000023445	atp2b3b	-376	-	8.2267	ATCACGTCAG
ENSDARG00000094327	SPATA1	-272	+	8.2267	CTGACGTGAT
ENSDARG00000096863	si:ch73-380l3.4	-191	+	8.14783	GTGACGTGAC
ENSDARG00000040621	lrrc32	412	+	8.14783	GTGACGTGAC
ENSDARG00000061214	lpin2	471	-	8.14783	GTCACGTCAC
ENSDARG00000075156	tbc1d4	-177	-	8.14472	ATCAGGCCAG
ENSDARG00000063014	dbpa	-369	-	8.14472	ATCAGGCCAG
ENSDARG00000099558	NPC1L1	-476	+	8.14472	CTGGCCTGAT
ENSDARG00000076174	trim2b	-281	+	8.14472	CTGGCCTGAT
ENSDARG00000015552	phactr4a	-479	-	8.1054	GTCATCCCAT
ENSDARG00000068219	b3gnt2l	-448	+	8.1054	ATGGGATGAC
ENSDARG00000040684	plcd4b	-468	-	8.1054	GTCATCCCAT
ENSDARG00000016188	SBNO2	-116	-	8.1054	GTCATCCCAT
ENSDARG00000101942	si:dkey-260j18.2	3	-	8.1054	GTCATCCCAT
ENSDARG00000034668	celf3a	201	+	8.1054	ATGGGATGAC
ENSDARG00000088699	pdzd8	484	-	8.1054	GTCATCCCAT
ENSDARG00000044899	tmem183a	482	+	8.1054	ATGGGATGAC
ENSDARG00000103114	ndufa4l2a	-363	-	8.08981	ATCATCCCAC
ENSDARG00000069100	aldh9a1a.1	-482	+	8.08981	GTGGGATGAT
ENSDARG00000018190	asna1	498	-	8.08981	ATCATCCCAC
ENSDARG00000002506	zgc:92818	323	+	8.08981	GTGGGATGAT
ENSDARG00000013813	fam219ab	-308	+	8.08981	GTGGGATGAT
ENSDARG00000021151	ptpreb	-71	-	8.08981	ATCATCCCAC
ENSDARG00000053753	mff	481	+	8.08981	GTGGGATGAT
ENSDARG00000041915	stum	-101	-	8.08981	ATCATCCCAC
ENSDARG00000070453	gch1	-400	-	8.06586	GTCAGGCCAC
ENSDARG00000068415	ptgesl	205	-	8.06586	GTCAGGCCAC
ENSDARG00000043799	zmp:0000000619	-488	+	8.06586	GTGGCCTGAC
ENSDARG00000093219	BX936308.2	297	+	8.06586	GTGGCCTGAC
ENSDARG00000029479	zgc:86609	-9	+	8.01687	GCCACGTGAC
ENSDARG00000045561	dram1	-466	-	8.01687	GTCACGTGGC
ENSDARG00000040287	ywhabl	466	-	8.01687	GTCACGTGGC
ENSDARG00000097897	sgip1a	-493	+	8.01687	GCCACGTGAC
ENSDARG00000099377	si:cabz01030277.1	392	+	8.0012	CTGATGTGAT
ENSDARG00000097953	BX469902.1	269	+	8.0012	CTGATGTGAT
ENSDARG00000016132	keap1a	147	-	8.0012	ATCACATCAG
ENSDARG00000037188	rpa2	306	+	8.0012	CTGATGTGAT
ENSDARG00000037121	mat2ab	447	+	8.0012	CTGATGTGAT
ENSDARG00000076055	rpgrip1	-500	+	8.0012	CTGATGTGAT
ENSDARG00000105363	ccr2	495	-	8.0012	ATCACATCAG
ENSDARG00000111939	atf4a	-461	+	8.0012	CTGATGTGAT
ENSDARG00000058231	nt5c2b	-429	-	8.0012	ATCACATCAG
ENSDARG00000023724	cdc42se1	-10	-	8.0012	ATCACATCAG
ENSDARG00000100371	eef2b	174	-	8.0012	ATCACATCAG
ENSDARG00000078210	tulp1b	-159	-	8.0012	ATCACATCAG
ENSDARG00000028159	tead1a	-119	+	8.0012	CTGATGTGAT
ENSDARG00000043710	parvaa	-300	-	8.0012	ATCACATCAG
ENSDARG00000105179	hdac7a	-466	-	8.0012	ATCACATCAG
ENSDARG00000077139	col6a3	147	-	8.0012	ATCACATCAG
ENSDARG00000079610	akap9	374	-	8.0012	ATCACATCAG
ENSDARG00000079446	si:dkey-238f9.1	161	-	8.0012	ATCACATCAG
ENSDARG00000013292	tmem179	63	+	8.0012	CTGATGTGAT
ENSDARG00000040237	mef2d	-138	-	8.0012	ATCACATCAG
ENSDARG00000070100	si:ch211-168d1.3	431	-	8.0012	ATCACATCAG
ENSDARG00000076320	ano9a	-446	-	7.96708	GACACGTGAC
ENSDARG00000019907	dscc1	-443	+	7.96708	GTCACGTGTC
ENSDARG00000067509	slc24a4b	481	+	7.96708	GTCACGTGTC
ENSDARG00000061647	nrxn1a	496	-	7.96708	GACACGTGAC
ENSDARG00000096686	CT573003.1	-415	-	7.96708	GACACGTGAC
ENSDARG00000102525	lck	-339	+	7.93354	CTGGGGTGAA
ENSDARG00000016651	znf106a	407	-	7.93354	ATCACTCCAG
ENSDARG00000089221	si:ch211-195o20.7	-163	-	7.93354	TTCACCCCAG
ENSDARG00000098918	mcoln2	-155	-	7.93354	ATCACTCCAG
ENSDARG00000069017	elnb	-73	-	7.93354	ATCACTCCAG
ENSDARG00000043923	sox9b	-31	-	7.93354	TTCACCCCAG
ENSDARG00000100649	tlr1	85	+	7.93354	CTGGAGTGAT
ENSDARG00000016188	SBNO2	153	+	7.93354	CTGGGGTGAA
ENSDARG00000094198	CR354556.1	285	-	7.93354	TTCACCCCAG
ENSDARG00000059244	arfip2a	280	+	7.93354	CTGGAGTGAT
ENSDARG00000044092	atp5if1b	239	+	7.93354	CTGGAGTGAT
ENSDARG00000079129	opn4xa	-124	+	7.93354	CTGGGGTGAG
ENSDARG00000104458	rnasekb	-135	-	7.93354	ATCACTCCAG
ENSDARG00000060711	sv2bb	-163	+	7.93354	CTGGGGTGAA
ENSDARG00000078125	rusc1	385	-	7.93354	ATCACTCCAG
ENSDARG00000075549	cdh5	-454	+	7.9263	ATGGCGTGAA
ENSDARG00000077822	si:dkey-6i22.5	-202	+	7.9263	ATGGCGTGAG
ENSDARG00000079107	clec11a	-39	-	7.9263	CTCACGCCAT
ENSDARG00000056407	irf8	111	+	7.9263	ATGGCGTGAA
ENSDARG00000100513	rps27l	346	+	7.9263	ATGGCGTGAA
ENSDARG00000074927	bub1bb	-92	-	7.9263	CTCACGCCAT
ENSDARG00000070670	crip2	-40	-	7.9263	TTCACGCCAT
ENSDARG00000056005	dnajc18	426	+	7.9263	ATGGCGTGAA
ENSDARG00000087180	ubxn2a	-52	+	7.9263	ATGGCGTGAG
ENSDARG00000016854	neurod2	-277	+	7.9263	ATGGCGTGAG
ENSDARG00000028131	hccsa.1	73	-	7.9263	TTCACGCCAT
ENSDARG00000087330	maza	-86	+	7.9263	ATGGCGTGAA
ENSDARG00000104439	cldnd1a	405	+	7.9263	ATGGCGTGAA
ENSDARG00000103226	dhcr7	139	+	7.9263	ATGGCGTGAA
ENSDARG00000025679	comtb	-347	+	7.92234	GTGATGTGAC
ENSDARG00000095102	si:ch211-132g1.4	-244	-	7.92234	GTCACATCAC
ENSDARG00000033738	zgc:153867	179	-	7.92234	GTCACATCAC
ENSDARG00000117256	BX640522.2	-71	-	7.92234	GTCACATCAC
ENSDARG00000074217	si:dkey-188i13.6	217	+	7.92234	GTGATGTGAC
ENSDARG00000073933	gareml	-393	+	7.92234	GTGATGTGAC
ENSDARG00000019845	pdlim1	3	+	7.92234	GTGATGTGAC
ENSDARG00000019098	cd82a	102	+	7.92234	GTGATGTGAC
ENSDARG00000058413	rnaset2l	442	-	7.92234	GTCACATCAC
ENSDARG00000031261	sap30bp	-453	+	7.92234	GTGATGTGAC
ENSDARG00000104773	junbb	-96	+	7.92234	GTGATGTGAC
ENSDARG00000102067	grm5b	-40	-	7.92234	GTCACATCAC
ENSDARG00000090496	thsd7ab	-489	-	7.92234	GTCACATCAC
ENSDARG00000010445	trabd	84	-	7.91923	ATCAGACCAG
ENSDARG00000073859	kif13bb	208	+	7.91923	CTGGTCTGAT
ENSDARG00000017425	crocc2	34	-	7.91923	ATCAGACCAG
ENSDARG00000017425	crocc2	-313	-	7.91923	ATCAGACCAG
ENSDARG00000039347	rps24	-177	+	7.91923	CTGGTCTGAT
ENSDARG00000068406	six5	374	-	7.91923	ATCAGACCAG
ENSDARG00000016065	tlr3	-201	+	7.91923	CTGGTCTGAT
ENSDARG00000098181	zgc:113184	337	-	7.91923	ATCAGACCAG
ENSDARG00000078508	si:dkey-266m15.6	390	-	7.91923	ATCAGACCAG
ENSDARG00000021849	si:dkey-256h2.1	-297	+	7.91923	CTGGTCTGAT
ENSDARG00000099491	tmem176l.1	466	+	7.91923	CTGGTCTGAT
ENSDARG00000103409	uhrf1	-195	+	7.91923	CTGGTCTGAT
ENSDARG00000038882	smc4	118	+	7.91923	CTGGTCTGAT
ENSDARG00000087180	ubxn2a	294	-	7.91923	ATCAGACCAG
ENSDARG00000099079	aclya	-425	+	7.91923	CTGGTCTGAT
ENSDARG00000068876	zgc:153031	-33	-	7.91923	ATCAGACCAG
ENSDARG00000040287	ywhabl	491	+	7.91923	CTGGTCTGAT
ENSDARG00000001881	cacnb3a	-486	+	7.91923	CTGGTCTGAT
ENSDARG00000033899	ap2m1b	-315	+	7.91923	CTGGTCTGAT
ENSDARG00000017254	kcnk1b	-289	+	7.91923	CTGGTCTGAT
ENSDARG00000070083	atp5f1b	-404	+	7.91923	CTGGTCTGAT
ENSDARG00000035470	sh3glb2b	-373	+	7.91923	CTGGTCTGAT
ENSDARG00000020261	rab2a	-245	+	7.91923	CTGGTCTGAT
ENSDARG00000044241	dram2b	-497	+	7.90206	ATCACGAGAC
ENSDARG00000051710	CR339041.1	387	+	7.90206	ATCACGAGAC
ENSDARG00000008238	manba	-453	+	7.90206	ATCACGAGAC
ENSDARG00000056804	si:dkey-40g16.6	428	+	7.90206	ATCACGAGAC
ENSDARG00000029928	ap3m1	399	+	7.88058	GCCACGTGAT
ENSDARG00000056502	si:ch73-334d15.4	225	+	7.88058	GCCACGTGAT
ENSDARG00000103551	rnf213b	-111	-	7.88058	ATCACGTGGC
ENSDARG00000116483	FP102122.1	375	-	7.88058	ATCACGTGGC
ENSDARG00000095831	si:ch211-175f12.2	109	-	7.85468	GTCACTCCAC
ENSDARG00000069295	bcl6ab	-229	-	7.85468	GTCACTCCAC
ENSDARG00000043531	jun	-393	-	7.85468	GTCACTCCAC
ENSDARG00000092892	si:dkey-23c22.5	-336	+	7.85468	GTGGAGTGAC
ENSDARG00000009702	ascl1b	-142	-	7.85468	GTCACTCCAC
ENSDARG00000009142	ppp1r13bb	218	-	7.85468	GTCACTCCAC
ENSDARG00000032458	mark2b	357	-	7.85468	GTCACTCCAC
ENSDARG00000027285	kcnf1b	482	-	7.85468	GTCACTCCAC
ENSDARG00000027740	adcyap1b	-235	-	7.85468	GTCACTCCAC
ENSDARG00000031138	irx3b	-459	+	7.84224	CTCGGGTGAT
ENSDARG00000014572	chpt1	85	-	7.84224	ATCACCCGAG
ENSDARG00000105261	nfkb1	-436	+	7.84037	GTGGTCTGAC
ENSDARG00000078404	cdh26.1	-226	+	7.84037	GTGGTCTGAC
ENSDARG00000004618	stx2a	211	+	7.84037	GTGGTCTGAC
ENSDARG00000086851	si:dkey-264d12.5	-116	+	7.83078	GTCACGTGTT
ENSDARG00000070604	zgc:162509	107	+	7.83078	GTCACGTGTT
ENSDARG00000054968	cd40	-407	-	7.83078	AACACGTGAC
ENSDARG00000037852	zgc:101663	28	+	7.83078	GTCACGTGTT
ENSDARG00000104472	si:ch211-39i2.2	-460	-	7.83078	AACACGTGAC
ENSDARG00000069074	cry1ba	438	-	7.83078	AACACGTGAC
ENSDARG00000019338	adprhl2	-129	+	7.83078	GTCACGTGTT
ENSDARG00000057074	rpgrb	403	-	7.83078	AACACGTGAC
ENSDARG00000093360	CU469531.2	133	+	7.82913	CTGAGCTGAT
ENSDARG00000088708	ngfra	365	-	7.82913	ATCAGCTCAG
ENSDARG00000111827	rcvrnb	-442	-	7.82913	ATCAGCTCAG
ENSDARG00000089917	sh3tc2	-412	+	7.82913	CTGAGCTGAT
ENSDARG00000032868	pde4ba	-481	-	7.82913	ATCAGCTCAG
ENSDARG00000088709	tnfaip8l3	-302	+	7.82913	CTGAGCTGAT
ENSDARG00000074056	kctd1	78	-	7.82913	ATCAGCTCAG
ENSDARG00000094646	dyrk2	477	+	7.82913	CTGAGCTGAT
ENSDARG00000075850	gnal2	370	+	7.82913	CTGAGCTGAT
ENSDARG00000061746	arhgef9a	-246	-	7.82913	ATCAGCTCAG
ENSDARG00000001154	rimbp2	100	-	7.82913	ATCAGCTCAG
ENSDARG00000062462	shisa7a	446	-	7.82913	ATCAGCTCAG
ENSDARG00000026759	ldlrb	-281	+	7.82913	CTGAGCTGAT
ENSDARG00000044685	nr0b2a	197	-	7.82188	ATCAGGTCAT
ENSDARG00000004358	gnb3a	354	+	7.82188	ATGACCTGAT
ENSDARG00000039150	lgmn	-82	-	7.82188	ATCAGGTCAT
ENSDARG00000090381	CABZ01072157.1	-307	+	7.82188	ATGACCTGAT
ENSDARG00000026595	pafah1b1b	-3	-	7.82188	ATCAGGTCAT
ENSDARG00000027200	gabarapl2	-17	+	7.82188	ATGACCTGAT
ENSDARG00000010658	insig1	112	-	7.82188	ATCAGGTCAT
ENSDARG00000059950	plxdc2	17	+	7.79734	ATCACGTGAA
ENSDARG00000040192	nenf	484	+	7.79734	ATCACGTGAA
ENSDARG00000069675	her8.2	277	-	7.79734	TTCACGTGAT
ENSDARG00000059925	usp24	213	+	7.79734	ATCACGTGAA
ENSDARG00000015425	slc24a4a	-202	-	7.79734	TTCACGTGAT
ENSDARG00000070800	zgc:109744	-461	-	7.79117	GTCACGTGTG
ENSDARG00000070057	si:dkey-69o16.5	-54	+	7.79117	CACACGTGAC
ENSDARG00000102035	slc52a2	-440	-	7.79117	GTCACGTGTG
ENSDARG00000042984	fpr1	-206	-	7.79117	GTCACGTGTG
ENSDARG00000053468	adam10a	239	+	7.79117	CACACGTGAC
ENSDARG00000074389	gpr26	-415	+	7.79117	CACACGTGAC
ENSDARG00000054683	prdm8b	-40	-	7.79117	GTCACGTGTG
ENSDARG00000057074	rpgrb	-347	+	7.79117	CACACGTGAC
ENSDARG00000097790	si:dkey-234i14.6	468	-	7.79117	GTCACGTGTG
ENSDARG00000097790	si:dkey-234i14.6	349	-	7.79117	GTCACGTGTG
ENSDARG00000097790	si:dkey-234i14.6	235	-	7.79117	GTCACGTGTG
ENSDARG00000097790	si:dkey-234i14.6	141	-	7.79117	GTCACGTGTG
ENSDARG00000037894	ezh1	-255	-	7.79117	GTCACGTGTG
ENSDARG00000075362	whrna	-351	-	7.79117	GTCACGTGTG
ENSDARG00000029928	ap3m1	408	-	7.76921	GCCACGTGAT
ENSDARG00000056502	si:ch73-334d15.4	234	-	7.76921	GCCACGTGAT
ENSDARG00000103551	rnf213b	-120	+	7.76921	ATCACGTGGC
ENSDARG00000116483	FP102122.1	366	+	7.76921	ATCACGTGGC
ENSDARG00000100558	slbp	126	+	7.76577	ATCACGAGAT
ENSDARG00000041361	ttk	-475	-	7.76577	ATCTCGTGAT
ENSDARG00000026335	susd4	-469	-	7.76577	ATCTCGTGAT
ENSDARG00000060102	kank1a	465	+	7.76337	GTCGGGTGAC
ENSDARG00000035655	rad21b	-340	-	7.76337	GTCACCCGAC
ENSDARG00000068763	plcg2	-428	+	7.75026	GTGAGCTGAC
ENSDARG00000075265	plaua	373	-	7.75026	GTCAGCTCAC
ENSDARG00000068858	il2rga	-487	+	7.75026	GTGAGCTGAC
ENSDARG00000071251	ppp1r18	85	+	7.75026	GTGAGCTGAC
ENSDARG00000037713	pcnp	287	-	7.75026	GTCAGCTCAC
ENSDARG00000103359	slitrk5a	-195	+	7.75026	GTGAGCTGAC
ENSDARG00000032619	tob1a	-62	+	7.75026	GTGAGCTGAC
ENSDARG00000104458	rnasekb	15	+	7.75026	GTGAGCTGAC
ENSDARG00000015890	mafa	457	-	7.70301	GTCACGTCAG
ENSDARG00000017425	crocc2	-363	+	7.70301	CTGACGTGAC
ENSDARG00000096803	CU660013.4	59	+	7.70301	CTGACGTGAC
ENSDARG00000013647	cntn3a.2	54	+	7.70301	CTGACGTGAC
ENSDARG00000070536	creb5b	409	+	7.70081	ATGGTGTGAA
ENSDARG00000061201	acsf2	-77	-	7.70081	CTCACACCAT
ENSDARG00000004358	gnb3a	-470	-	7.70081	CTCACACCAT
ENSDARG00000017425	crocc2	-440	-	7.70081	CTCACACCAT
ENSDARG00000039347	rps24	-50	+	7.70081	ATGGTGTGAG
ENSDARG00000096398	si:ch211-276a17.5	466	+	7.70081	ATGGTGTGAG
ENSDARG00000079107	clec11a	24	-	7.70081	CTCACACCAT
ENSDARG00000104493	LO018176.1	241	+	7.70081	ATGGTGTGAA
ENSDARG00000063563	creb3l2	177	+	7.70081	ATGGTGTGAG
ENSDARG00000030933	ksr1b	268	-	7.70081	CTCACACCAT
ENSDARG00000074501	tnip2	98	-	7.70081	TTCACACCAT
ENSDARG00000013794	klf11b	-382	+	7.70081	ATGGTGTGAA
ENSDARG00000014685	esco2	316	-	7.70081	TTCACACCAT
ENSDARG00000010181	asap2a	166	+	7.70081	ATGGTGTGAA
ENSDARG00000087857	si:ch211-180a12.2	-234	+	7.70081	ATGGTGTGAA
ENSDARG00000094295	CR855337.1	-254	-	7.70081	TTCACACCAT
ENSDARG00000074143	myo10l3	-64	-	7.70081	TTCACACCAT
ENSDARG00000017982	cyp39a1	-285	-	7.70081	CTCACACCAT
ENSDARG00000007219	actn1	380	-	7.70081	TTCACACCAT
ENSDARG00000092062	BX511123.2	375	-	7.70081	TTCACACCAT
ENSDARG00000068876	zgc:153031	-155	-	7.70081	CTCACACCAT
ENSDARG00000086735	SAMD4B	-374	-	7.70081	TTCACACCAT
ENSDARG00000009949	fndc4b	433	+	7.70081	ATGGTGTGAG
ENSDARG00000112034	LO017711.1	241	-	7.70081	TTCACACCAT
ENSDARG00000099844	GNAZ	371	+	7.70081	ATGGTGTGAA
ENSDARG00000105254	CABZ01102115.1	306	-	7.70081	CTCACACCAT
ENSDARG00000035909	mfsd2ab	-274	+	7.70081	ATGGTGTGAG
ENSDARG00000032458	mark2b	267	-	7.70081	TTCACACCAT
ENSDARG00000043673	si:dkey-174m14.3	177	-	7.70081	CTCACACCAT
ENSDARG00000061817	kif1aa	345	+	7.70081	ATGGTGTGAG
ENSDARG00000103025	hmgcs1	374	-	7.70081	CTCACACCAT
ENSDARG00000022668	grapb	164	+	7.70081	ATGGTGTGAA
ENSDARG00000002002	lmcd1	283	-	7.66844	GTCAGGTGAG
ENSDARG00000090851	ciita	-355	-	7.66844	GTCAGGTGAG
ENSDARG00000077029	bub1	477	+	7.66844	CTCACCTGAC
ENSDARG00000070222	fam43b	339	-	7.66844	GTCAGGTGAG
ENSDARG00000088634	adcy1b	-49	-	7.66844	GTCAGGTGAG
ENSDARG00000056913	pcolcea	16	+	7.65947	AACACCTGAC
ENSDARG00000069302	snx9b	492	-	7.65947	GTCAGGTGTT
ENSDARG00000054823	id3	291	+	7.65947	AACACCTGAC
ENSDARG00000078014	pacsin2	-149	+	7.65947	AACACCTGAC
ENSDARG00000101441	lima1a	358	+	7.65947	AACACCTGAC
ENSDARG00000102216	dlg1l	-420	+	7.65947	AACACCTGAC
ENSDARG00000040430	nptxra	-461	+	7.65947	AACACCTGAC
ENSDARG00000005993	prc1b	-24	-	7.65487	ATCACGTGTG
ENSDARG00000101387	CAMK2N1	-362	-	7.65487	ATCACGTGTG
ENSDARG00000028583	si:ch211-234h8.7	452	-	7.65487	ATCACGTGTG
ENSDARG00000019838	ugdh	-33	+	7.64499	CTGGGATGAT
ENSDARG00000105231	kmt5aa	-122	-	7.64499	ATCATCCCAG
ENSDARG00000019128	tpm4b	447	+	7.64499	CTGGGATGAT
ENSDARG00000100057	ppfibp1b	358	-	7.64499	ATCATCCCAG
ENSDARG00000059337	tgif1	314	-	7.64499	ATCATCCCAG
ENSDARG00000100012	CR855860.1	287	+	7.64499	CTGGGATGAT
ENSDARG00000095005	si:dkey-21e2.10	-94	-	7.63775	ATCATGCCAT
ENSDARG00000026704	ftr72	83	-	7.63775	ATCATGCCAT
ENSDARG00000060051	slc47a2.1	277	+	7.63775	ATGGCATGAT
ENSDARG00000061764	ahnak	25	-	7.63775	ATCATGCCAT
ENSDARG00000078109	usp12a	-62	+	7.63775	ATGGCATGAT
ENSDARG00000117283	CABZ01085594.1	-275	+	7.63775	ATGGCATGAT
ENSDARG00000060326	map1sb	67	+	7.63775	ATGGCATGAT
ENSDARG00000034215	rab42a	-56	-	7.63775	ATCATGCCAT
ENSDARG00000004621	gpm6ab	-271	-	7.63775	ATCATGCCAT
ENSDARG00000117668	FO704648.2	264	-	7.63775	ATCATGCCAT
ENSDARG00000055154	slc8a4a	422	+	7.63775	ATGGCATGAT
ENSDARG00000018303	etv4	-259	-	7.63292	ACCACGTGAT
ENSDARG00000075149	nagpa	443	+	7.63292	ATCACGTGGT
ENSDARG00000088862	stxbp6	-479	-	7.63292	ACCACGTGAT
ENSDARG00000062152	chaf1a	149	-	7.63292	ACCACGTGAT
ENSDARG00000003200	foxm1	-458	+	7.63292	ATCACGTGGT
ENSDARG00000086703	si:dkey-126g1.7	-488	+	7.63292	ATCACGTGGT
ENSDARG00000010246	prmt1	-487	+	7.63292	ATCACGTGGT
ENSDARG00000061985	rbm47	-32	-	7.62104	GTCAGGCCAG
ENSDARG00000061798	arhgap27l	253	+	7.62104	CTGGCCTGAC
ENSDARG00000017388	gstt1b	-1	+	7.6107	ATGAGGTGAA
ENSDARG00000058682	cd8b	-267	+	7.6107	ATGAAGTGAT
ENSDARG00000018383	frzb	-425	-	7.6107	ATCACTTCAT
ENSDARG00000041911	si:ch211-245h14.1	-402	+	7.6107	ATGAAGTGAT
ENSDARG00000070487	zgc:110783	-69	+	7.6107	ATGAAGTGAT
ENSDARG00000017107	nr2e1	-351	+	7.6107	ATGAAGTGAT
ENSDARG00000063580	ppp1r9ala	403	-	7.6107	TTCACCTCAT
ENSDARG00000099351	igfbp1a	448	+	7.6107	ATGAGGTGAG
ENSDARG00000092894	si:ch211-114l13.9	405	-	7.6107	ATCACTTCAT
ENSDARG00000030824	esyt2a	-15	-	7.6107	TTCACCTCAT
ENSDARG00000099782	CR383669.2	232	-	7.6107	CTCACCTCAT
ENSDARG00000010556	mmp25b	-109	-	7.6107	TTCACCTCAT
ENSDARG00000040474	snx10b	435	+	7.6107	ATGAGGTGAA
ENSDARG00000018961	gtpbp4	-238	-	7.6107	ATCACTTCAT
ENSDARG00000016044	gins4	353	-	7.6107	ATCACTTCAT
ENSDARG00000018179	acvrl1	76	+	7.6107	ATGAGGTGAG
ENSDARG00000089441	si:ch211-105c13.3	-394	+	7.6107	ATGAGGTGAG
ENSDARG00000015149	wasa	176	-	7.6107	CTCACCTCAT
ENSDARG00000007382	ubtd1a	-309	+	7.6107	ATGAAGTGAT
ENSDARG00000034895	tgfb1b	459	-	7.6107	ATCACTTCAT
ENSDARG00000067751	si:rp71-68n21.9	335	-	7.6107	TTCACCTCAT
ENSDARG00000094984	si:ch211-197g15.8	407	-	7.6107	ATCACTTCAT
ENSDARG00000063385	cenpe	-333	+	7.6107	ATGAGGTGAA
ENSDARG00000019815	fn1a	35	+	7.6107	ATGAAGTGAT
ENSDARG00000082321	RF00004	-51	-	7.6107	CTCACCTCAT
ENSDARG00000060001	mettl9	328	-	7.6107	TTCACCTCAT
ENSDARG00000102773	cacna1da	-235	-	7.6107	ATCACTTCAT
ENSDARG00000055698	pcnx2	-365	+	7.6107	ATGAAGTGAT
ENSDARG00000016490	rab11fip3	-236	+	7.6107	ATGAGGTGAA
ENSDARG00000028804	ankrd9	-143	+	7.6107	ATGAGGTGAA
ENSDARG00000037498	gria3b	365	-	7.6107	TTCACCTCAT
ENSDARG00000056262	slc35g2a	82	-	7.6107	ATCACTTCAT
ENSDARG00000038099	gskip	149	+	7.6107	ATGAAGTGAT
ENSDARG00000053753	mff	365	+	7.6107	ATGAAGTGAT
ENSDARG00000037905	cacna1aa	-225	-	7.6107	TTCACCTCAT
ENSDARG00000071357	map4k3b	330	+	7.6107	ATGAAGTGAT
ENSDARG00000090408	ERBB4 (1 of many)	457	+	7.6107	ATGAGGTGAA
ENSDARG00000015206	hnrnpua	-246	-	7.6107	TTCACCTCAT
ENSDARG00000015240	cdkl5	-356	-	7.6107	ATCACTTCAT
ENSDARG00000040380	arhgef1a	-271	-	7.6107	ATCACTTCAT
ENSDARG00000062217	kcnj3b	83	+	7.6107	ATGAGGTGAG
ENSDARG00000095090	tspan37	-94	+	7.6095	ATCGTGTGAT
ENSDARG00000015224	cd2ap	-452	+	7.6095	ATCGTGTGAT
ENSDARG00000076962	gdpd5b	436	-	7.6095	ATCACACGAT
ENSDARG00000059818	kif5ab	-396	-	7.6095	ATCACACGAT
ENSDARG00000027200	gabarapl2	-353	-	7.6095	ATCACACGAT
ENSDARG00000077095	si:ch211-160o17.4	-416	-	7.59639	ATCAGATCAT
ENSDARG00000005791	rpl28	20	+	7.59639	ATGATCTGAT
ENSDARG00000021959	zgc:101100	-249	+	7.59639	ATGATCTGAT
ENSDARG00000069940	ppap2d	-125	-	7.59639	ATCAGATCAT
ENSDARG00000090783	mfap4	113	-	7.59639	ATCAGATCAT
ENSDARG00000078659	tmem176	96	-	7.59639	ATCAGATCAT
ENSDARG00000005926	ak2	-456	+	7.59639	ATGATCTGAT
ENSDARG00000093156	si:ch73-21g5.7	-57	+	7.59639	ATGATCTGAT
ENSDARG00000096971	si:dkey-206p8.1	4	+	7.59639	ATGATCTGAT
ENSDARG00000087941	pde8a	-456	-	7.59639	ATCAGATCAT
ENSDARG00000093219	BX936308.2	-5	+	7.59639	ATGATCTGAT
ENSDARG00000032651	ppp1r10	16	-	7.59639	ATCAGATCAT
ENSDARG00000105113	galr2b	-417	-	7.59639	ATCAGATCAT
ENSDARG00000009499	syne1a	121	+	7.59639	ATGATCTGAT
ENSDARG00000057688	ical1	-423	+	7.59639	ATGATCTGAT
ENSDARG00000104279	appa	-133	+	7.59639	ATGATCTGAT
ENSDARG00000031702	prkg1b	229	-	7.59639	ATCAGATCAT
ENSDARG00000105120	gab2	149	-	7.59639	ATCAGATCAT
ENSDARG00000099336	mvda	-8	-	7.59639	ATCAGATCAT
ENSDARG00000102769	CDH18	250	-	7.59639	ATCAGATCAT
ENSDARG00000001971	cthrc1b	-301	+	7.56612	GTGGGATGAC
ENSDARG00000012860	tmprss4b	-243	-	7.54404	GTCACCTGAC
ENSDARG00000094952	si:ch211-74m13.1	-323	+	7.54404	GTCAGGTGAC
ENSDARG00000075067	aipl1	-290	+	7.54404	GTCAGGTGAC
ENSDARG00000070416	zgc:162816	-310	-	7.54404	GTCACCTGAC
ENSDARG00000058322	enc3	0	-	7.54404	GTCACCTGAC
ENSDARG00000062929	FAM83G	-431	-	7.54404	GTCACCTGAC
ENSDARG00000078310	cecr2	330	-	7.54404	GTCACCTGAC
ENSDARG00000101322	tfr1a	42	-	7.54404	GTCACCTGAC
ENSDARG00000059601	map1aa	128	+	7.54404	GTCAGGTGAC
ENSDARG00000078191	zbtb46	-220	-	7.54404	GTCACCTGAC
ENSDARG00000035175	schip1	-114	+	7.54404	GTCAGGTGAC
ENSDARG00000038731	slc25a36a	-235	+	7.54404	GTCAGGTGAC
ENSDARG00000045618	clta	223	+	7.54404	GTCAGGTGAC
ENSDARG00000069790	dynll2a	480	+	7.54404	GTCAGGTGAC
ENSDARG00000059818	kif5ab	-4	+	7.54404	GTCAGGTGAC
ENSDARG00000059818	kif5ab	366	+	7.54404	GTCAGGTGAC
ENSDARG00000101317	grinaa	431	+	7.54404	GTCAGGTGAC
ENSDARG00000036577	atp6v0cb	459	+	7.54404	GTCAGGTGAC
ENSDARG00000023584	cdc7	405	-	7.53215	ATCAGGTGAG
ENSDARG00000063563	creb3l2	-278	-	7.53215	ATCAGGTGAG
ENSDARG00000058731	slc2a6	-127	-	7.53215	ATCAGGTGAG
ENSDARG00000101008	soul4	-339	+	7.53215	CTCACCTGAT
ENSDARG00000012534	slc6a6a	60	+	7.53215	CTCACCTGAT
ENSDARG00000042646	zgc:77784	-306	-	7.53215	ATCAGGTGAG
ENSDARG00000101980	bmper	349	+	7.52873	ATGGGCTGAA
ENSDARG00000001999	adamts18	198	-	7.52873	CTCAGCCCAT
ENSDARG00000021633	sh3bgr	-184	+	7.52873	ATGGGCTGAA
ENSDARG00000077318	CR376737.1	-301	-	7.52873	ATCAGTCCAT
ENSDARG00000014910	panx1b	49	-	7.52873	ATCAGTCCAT
ENSDARG00000088157	smoc2	-292	+	7.52873	ATGGACTGAT
ENSDARG00000109337	nanos1	-433	+	7.52873	ATGGGCTGAA
ENSDARG00000076748	ntn2	-11	-	7.52873	TTCAGCCCAT
ENSDARG00000103181	si:dkey-34d22.1	300	+	7.52873	ATGGGCTGAA
ENSDARG00000018984	eya2	-386	+	7.52873	ATGGGCTGAG
ENSDARG00000018984	eya2	-317	-	7.52873	TTCAGCCCAT
ENSDARG00000068912	zgc:153012	-41	-	7.52873	ATCAGTCCAT
ENSDARG00000089307	pmaip1	-13	-	7.52873	ATCAGTCCAT
ENSDARG00000078887	atp10d	-192	-	7.52873	ATCAGTCCAT
ENSDARG00000089582	si:dkey-265e15.2	-236	+	7.52873	ATGGACTGAT
ENSDARG00000018688	elk3	175	+	7.52873	ATGGGCTGAA
ENSDARG00000102684	lrrc1	256	-	7.52873	TTCAGCCCAT
ENSDARG00000056938	kera	331	+	7.52873	ATGGACTGAT
ENSDARG00000034895	tgfb1b	-92	+	7.52873	ATGGGCTGAA
ENSDARG00000006052	malt2	-327	-	7.52873	CTCAGCCCAT
ENSDARG00000060102	kank1a	-184	+	7.52873	ATGGGCTGAA
ENSDARG00000015623	ada2b	-104	-	7.52873	ATCAGTCCAT
ENSDARG00000100927	nfatc2a	-215	+	7.52873	ATGGACTGAT
ENSDARG00000077473	mych	-430	-	7.52873	TTCAGCCCAT
ENSDARG00000100708	jakmip3	-498	+	7.52873	ATGGGCTGAA
ENSDARG00000087538	kif3a	-58	+	7.52873	ATGGACTGAT
ENSDARG00000074669	cacng4b	-463	+	7.52873	ATGGGCTGAG
ENSDARG00000077489	lrfn2b	396	-	7.52873	ATCAGTCCAT
ENSDARG00000094198	CR354556.1	299	-	7.52873	TTCAGCCCAT
ENSDARG00000075815	slc12a5a	14	+	7.52873	ATGGACTGAT
ENSDARG00000075815	slc12a5a	241	+	7.52873	ATGGACTGAT
ENSDARG00000075815	slc12a5a	269	+	7.52873	ATGGACTGAT
ENSDARG00000075815	slc12a5a	297	+	7.52873	ATGGACTGAT
ENSDARG00000007751	lmnl3	268	+	7.52873	ATGGGCTGAA
ENSDARG00000070543	grin2ab	-117	+	7.52873	ATGGGCTGAA
ENSDARG00000099315	nsdhl	-371	-	7.52873	TTCAGCCCAT
ENSDARG00000038099	gskip	-135	+	7.52873	ATGGGCTGAG
ENSDARG00000112431	LO018598.1	426	-	7.52873	TTCAGCCCAT
ENSDARG00000046107	caskin1	-453	+	7.52873	ATGGGCTGAA
ENSDARG00000046107	caskin1	-381	-	7.52873	TTCAGCCCAT
ENSDARG00000014792	lrrc4bb	-82	+	7.52873	ATGGGCTGAA
ENSDARG00000062797	nell2b	-246	+	7.52873	ATGGGCTGAA
ENSDARG00000071475	aox5	46	+	7.52317	AACACCTGAT
ENSDARG00000024575	kif26bb	379	-	7.52317	ATCAGGTGTT
ENSDARG00000088078	usp18	-480	+	7.52317	AACACCTGAT
ENSDARG00000039980	ppt1	-426	+	7.52317	AACACCTGAT
ENSDARG00000091836	casp7	269	+	7.52317	AACACCTGAT
ENSDARG00000024546	pla2g4aa	235	-	7.52317	ATCAGGTGTT
ENSDARG00000105479	si:ch211-126c2.4	-395	-	7.52317	ATCAGGTGTT
ENSDARG00000042925	mfng	57	-	7.52317	ATCAGGTGTT
ENSDARG00000036588	mhc1zba	254	-	7.52317	ATCAGGTGTT
ENSDARG00000079378	phldb1b	-192	-	7.52317	ATCAGGTGTT
ENSDARG00000001835	nalcn	430	-	7.52317	ATCAGGTGTT
ENSDARG00000094646	dyrk2	-364	-	7.52317	ATCAGGTGTT
ENSDARG00000043026	ttbk2b	43	+	7.52317	AACACCTGAT
ENSDARG00000033544	adamts15b	-7	+	7.5194	ATCAGGTGAT
ENSDARG00000005791	rpl28	384	-	7.5194	ATCACCTGAT
ENSDARG00000026655	tspo	-357	+	7.5194	ATCAGGTGAT
ENSDARG00000100558	slbp	384	-	7.5194	ATCACCTGAT
ENSDARG00000101914	metrnla	-328	-	7.5194	ATCACCTGAT
ENSDARG00000043710	parvaa	-304	+	7.5194	ATCAGGTGAT
ENSDARG00000076624	ptprb	339	+	7.5194	ATCAGGTGAT
ENSDARG00000075928	hivep3a	121	-	7.5194	ATCACCTGAT
ENSDARG00000103535	FO818719.1	-300	+	7.5194	ATCAGGTGAT
ENSDARG00000079586	gabrb2	405	-	7.5194	ATCACCTGAT
ENSDARG00000043436	si:dkey-5n18.1	-458	+	7.4907	GTCGCGTGAC
ENSDARG00000068415	ptgesl	248	-	7.4907	GTCACGCGAC
ENSDARG00000101089	gart	-9	-	7.47752	GTCACATCAG
ENSDARG00000053896	slc30a1b	224	+	7.47752	CTGATGTGAC
ENSDARG00000001971	cthrc1b	-324	-	7.47752	GTCACATCAG
ENSDARG00000002632	anxa11b	203	-	7.47752	GTCACATCAG
ENSDARG00000116197	si:dkeyp-4c4.2	255	+	7.47752	CTGATGTGAC
ENSDARG00000096331	si:ch73-248e21.7	471	-	7.47752	GTCACATCAG
ENSDARG00000011445	elmsan1a	433	+	7.47752	CTGATGTGAC
ENSDARG00000039900	si:ch73-168d20.1	-222	-	7.47752	GTCACATCAG
ENSDARG00000036483	c1ql3b	-42	+	7.47752	CTGATGTGAC
ENSDARG00000107441	TANC2	398	-	7.47752	GTCACATCAG
ENSDARG00000111810	lhfpl4a	265	+	7.47752	CTGATGTGAC
ENSDARG00000017105	vaspb	-191	-	7.43743	ATCAGCCGAT
ENSDARG00000079315	lpxn	277	+	7.43743	ATCGGCTGAT
ENSDARG00000010169	myd88	-449	+	7.43743	ATCGGCTGAT
ENSDARG00000014914	lamp2	-24	-	7.41225	ATCATACCAT
ENSDARG00000037121	mat2ab	-406	-	7.41225	ATCATACCAT
ENSDARG00000033170	sult2st1	53	+	7.41225	ATGGTATGAT
ENSDARG00000095798	BX666064.1	-322	+	7.41225	ATGGTATGAT
ENSDARG00000028618	krt18b	-256	-	7.41225	ATCATACCAT
ENSDARG00000090389	ndufv3	15	-	7.41225	ATCATACCAT
ENSDARG00000006062	akap1b	-47	+	7.41225	ATGGTATGAT
ENSDARG00000036546	pdxkb	-261	+	7.41225	ATGGTATGAT
ENSDARG00000102689	BX663516.2	157	+	7.41225	ATGGTATGAT
ENSDARG00000013813	fam219ab	-65	-	7.41225	ATCATACCAT
ENSDARG00000045618	clta	-23	+	7.41225	ATGGTATGAT
ENSDARG00000009553	gng3	432	+	7.41225	ATGGTATGAT
ENSDARG00000044332	zranb2	-390	-	7.41225	ATCATACCAT
ENSDARG00000115511	CU468041.2	-449	-	7.40986	GTCACTCCAG
ENSDARG00000103379	pax6a	-480	+	7.40986	CTGGAGTGAC
ENSDARG00000101584	CU467822.1	-448	-	7.40986	GTCACTCCAG
ENSDARG00000031228	podxl	-489	+	7.40986	CTGGAGTGAC
ENSDARG00000018145	mid1ip1l	136	+	7.40986	CTGGAGTGAC
ENSDARG00000022763	hpcal1	167	-	7.40986	GTCACTCCAG
ENSDARG00000005122	atp2a2b	-78	+	7.40986	CTGGAGTGAC
ENSDARG00000017984	zgc:172106	221	+	7.40775	GTCAGGTGAT
ENSDARG00000077605	frrs1b	14	+	7.40775	GTCAGGTGAT
ENSDARG00000090063	fa2h	443	-	7.40775	ATCACCTGAC
ENSDARG00000071424	ap3d1	-349	-	7.40775	ATCACCTGAC
ENSDARG00000061207	ttc7b	473	-	7.40775	ATCACCTGAC
ENSDARG00000011042	pgbd5	273	+	7.40775	GTCAGGTGAT
ENSDARG00000105209	MPRIP	451	+	7.40775	GTCAGGTGAT
ENSDARG00000096661	si:ch211-286b5.5	319	+	7.39555	CTGGTCTGAC
ENSDARG00000042180	foxl2a	76	+	7.39555	CTGGTCTGAC
ENSDARG00000037961	rcn3	9	+	7.39555	CTGGTCTGAC
ENSDARG00000068759	si:ch211-244o22.2	355	-	7.39555	GTCAGACCAG
ENSDARG00000090064	TMEM179 (1 of many)	272	-	7.39555	GTCAGACCAG
ENSDARG00000088140	hsd17b7	-385	-	7.39555	GTCAGACCAG
ENSDARG00000057210	has3	156	+	7.38702	GTGGCGTGAA
ENSDARG00000096454	ap1m2	-331	-	7.38702	CTCACGCCAC
ENSDARG00000055759	efhd2	-444	-	7.38702	TTCACGCCAC
ENSDARG00000077145	adcy3a	473	-	7.35441	ATCACGCGAC
ENSDARG00000073753	tacc1	-305	+	7.32366	CTCACGCGAC
ENSDARG00000108787	TRIM67	344	+	7.32366	CTCACGCGAC
ENSDARG00000011934	gyg1a	182	+	7.32215	ATGAGATGAT
ENSDARG00000029479	zgc:86609	192	-	7.32215	ATCATCTCAT
ENSDARG00000062009	gpr18	-112	-	7.32215	ATCATCTCAT
ENSDARG00000094002	ccl34b.4	57	-	7.32215	ATCATCTCAT
ENSDARG00000012504	rlbp1a	-470	-	7.32215	ATCATCTCAT
ENSDARG00000018516	stk38b	437	-	7.32215	ATCATCTCAT
ENSDARG00000086762	gsdmea	-254	+	7.32215	ATGAGATGAT
ENSDARG00000075718	rpz5	251	-	7.32215	ATCATCTCAT
ENSDARG00000094098	si:ch211-278p9.3	-403	+	7.32215	ATGAGATGAT
ENSDARG00000061994	acacb	448	-	7.32215	ATCATCTCAT
ENSDARG00000095801	BX649485.2	-54	-	7.32215	ATCATCTCAT
ENSDARG00000045944	slc6a1a	-53	+	7.32215	ATGAGATGAT
ENSDARG00000010023	CU856539.1	225	-	7.32215	ATCATCTCAT
ENSDARG00000110206	CABZ01085887.1	-416	+	7.32215	ATGAGATGAT
ENSDARG00000038858	setd7	364	+	7.32215	ATGAGATGAT
ENSDARG00000039489	git1	-315	-	7.32215	ATCATCTCAT
ENSDARG00000077608	gpr137bb	-413	+	7.32215	ATGAGATGAT
ENSDARG00000077596	phf24	473	-	7.32215	ATCATCTCAT
ENSDARG00000073732	myh14	326	-	7.32215	ATCATCTCAT
ENSDARG00000115455	RF00001	56	-	7.32215	ATCATCTCAT
ENSDARG00000076174	trim2b	-28	-	7.32215	ATCATCTCAT
ENSDARG00000101501	si:ch73-305o9.3	443	-	7.32215	ATCATCTCAT
ENSDARG00000078659	tmem176	-350	-	7.31468	GTCGCGTGTT
ENSDARG00000062049	hmha1b	467	+	7.31468	AACACGCGAC
ENSDARG00000099306	zgc:175088	335	-	7.30544	GTCAGCTCAG
ENSDARG00000061579	myo1cb	157	+	7.30544	CTGAGCTGAC
ENSDARG00000105287	mpp1	-489	+	7.30544	CTGAGCTGAC
ENSDARG00000114901	FP236318.3	103	+	7.30544	CTGAGCTGAC
ENSDARG00000039022	stk25b	207	+	7.30544	CTGAGCTGAC
ENSDARG00000099323	dlg2	-219	+	7.30544	CTGAGCTGAC
ENSDARG00000071590	si:ch211-236g6.1	482	-	7.2982	GTCAGGTCAT
ENSDARG00000034222	hs1bp3	456	+	7.2982	ATGACCTGAC
ENSDARG00000012234	psme3	-257	-	7.2982	GTCAGGTCAT
ENSDARG00000101735	chn1	122	-	7.2982	GTCAGGTCAT
ENSDARG00000077145	adcy3a	473	-	7.29572	ATCACGCGAC
ENSDARG00000055365	si:dkey-25e12.3	-496	+	7.28261	GTGACCTGAT
ENSDARG00000102578	mif4gdb	-163	-	7.28261	ATCAGGTCAC
ENSDARG00000002353	tagapa	-434	+	7.28261	GTGACCTGAT
ENSDARG00000097993	si:ch211-191c10.1	-120	-	7.28261	ATCAGGTCAC
ENSDARG00000111587	CABZ01103860.1	-202	+	7.28261	GTGACCTGAT
ENSDARG00000074819	si:dkeyp-23e4.3	339	+	7.28261	GTGACCTGAT
ENSDARG00000103251	sh3pxd2b	307	+	7.28261	GTGACCTGAT
ENSDARG00000069496	arl2	144	+	7.28261	GTGACCTGAT
ENSDARG00000026875	fam57ba	-395	+	7.28261	GTGACCTGAT
ENSDARG00000103226	dhcr7	-309	-	7.28261	ATCAGGTCAC
ENSDARG00000099536	RF00001	486	+	7.28261	GTGACCTGAT
ENSDARG00000099536	RF00001	-49	-	7.28261	ATCAGGTCAC
ENSDARG00000052012	rtn4rl2a	-269	+	7.28261	GTGACCTGAT
ENSDARG00000042616	sema3h	-103	+	7.28261	GTGACCTGAT
ENSDARG00000036990	dctd	-349	+	7.2273	ATCACATGAC
ENSDARG00000079293	gdpd4b	442	+	7.2273	ATCACATGAC
ENSDARG00000090785	diaph3	-13	+	7.2273	ATCACATGAC
ENSDARG00000007597	bloc1s4	-370	-	7.2273	GTCATGTGAT
ENSDARG00000008890	ctns	442	-	7.2273	GTCATGTGAT
ENSDARG00000009285	rpl15	-395	-	7.2273	GTCATGTGAT
ENSDARG00000090473	si:ch211-269k10.5	439	-	7.2273	GTCATGTGAT
ENSDARG00000068982	jhy	-184	-	7.2273	GTCATGTGAT
ENSDARG00000063333	nup210	-311	+	7.2273	ATCACATGAC
ENSDARG00000035400	btf3	-435	-	7.2273	GTCATGTGAT
ENSDARG00000042833	rffl	-222	+	7.2273	ATCACATGAC
ENSDARG00000043102	lxn	0	+	7.2273	ATCACATGAC
ENSDARG00000043102	lxn	-11	-	7.2273	GTCATGTGAT
ENSDARG00000013134	zmp:0000000545	449	+	7.2273	ATCACATGAC
ENSDARG00000102684	lrrc1	-81	+	7.2273	ATCACATGAC
ENSDARG00000021339	cpa5	-107	-	7.2273	GTCATGTGAT
ENSDARG00000108788	ARSB	303	+	7.2273	ATCACATGAC
ENSDARG00000041869	tnfrsf19	134	+	7.2273	ATCACATGAC
ENSDARG00000098204	CU984600.2	125	+	7.2273	ATCACATGAC
ENSDARG00000041724	glipr2	-447	-	7.2273	GTCATGTGAT
ENSDARG00000088612	si:ch211-153b23.7	174	+	7.2273	ATCACATGAC
ENSDARG00000090444	ponzr1	-43	-	7.2273	GTCATGTGAT
ENSDARG00000007494	st3gal8	-198	+	7.2273	ATCACATGAC
ENSDARG00000057598	s100b	400	+	7.2273	ATCACATGAC
ENSDARG00000020884	gli2b	-318	-	7.2273	GTCATGTGAT
ENSDARG00000079932	zgc:152830	434	-	7.2273	GTCATGTGAT
ENSDARG00000014348	stk17b	-199	-	7.2273	GTCATGTGAT
ENSDARG00000086332	bri3	-428	+	7.2273	ATCACATGAC
ENSDARG00000041108	ctsh	314	-	7.2273	GTCATGTGAT
ENSDARG00000101356	CABZ01044156.1	243	-	7.2273	GTCATGTGAT
ENSDARG00000025011	synj1	395	+	7.2273	ATCACATGAC
ENSDARG00000002564	syngr1a	343	+	7.2273	ATCACATGAC
ENSDARG00000016765	scamp3	480	-	7.2273	GTCATGTGAT
ENSDARG00000063144	shisa7b	340	+	7.2273	ATCACATGAC
ENSDARG00000034215	rab42a	453	+	7.2273	ATCACATGAC
ENSDARG00000027285	kcnf1b	13	-	7.2273	GTCATGTGAT
ENSDARG00000062217	kcnj3b	254	+	7.2273	ATCACATGAC
ENSDARG00000017320	f11r.1	-142	-	7.19196	GTCGGGTGAT
ENSDARG00000099519	zgc:66475	-493	+	7.18736	CTCACGCGAT
ENSDARG00000112943	adgre5b.3	244	-	7.18736	ATCGCGTGAG
ENSDARG00000087443	ptp4a2a	-349	+	7.18736	CTCACGCGAT
ENSDARG00000098724	rgrb	66	-	7.17839	ATCGCGTGTT
ENSDARG00000078014	pacsin2	389	-	7.17839	ATCGCGTGTT
ENSDARG00000077489	lrfn2b	124	-	7.17839	ATCGCGTGTT
ENSDARG00000032242	tnnt2c	347	-	7.16153	TTCACACCAC
ENSDARG00000100869	adcy9	145	+	7.16153	GTGGTGTGAA
ENSDARG00000077318	CR376737.1	436	-	7.16153	TTCACACCAC
ENSDARG00000079537	ftr13	491	+	7.16153	GTGGTGTGAA
ENSDARG00000100075	abcg2a	299	-	7.16153	TTCACACCAC
ENSDARG00000022807	pitpnc1b	-392	-	7.16153	CTCACACCAC
ENSDARG00000071389	si:dkey-78l4.6	202	+	7.16153	GTGGTGTGAA
ENSDARG00000115843	si:rp71-1k13.6	333	+	7.16153	GTGGTGTGAA
ENSDARG00000073738	dennd2c	384	-	7.16153	CTCACACCAC
ENSDARG00000053215	me1	-368	+	7.16153	GTGGTGTGAA
ENSDARG00000069302	snx9b	40	+	7.16153	GTGGTGTGAG
ENSDARG00000057286	swap70b	418	-	7.16153	TTCACACCAC
ENSDARG00000058638	si:ch211-71m22.1	-56	+	7.16153	GTGGTGTGAA
ENSDARG00000045011	tapbp.2	52	+	7.16153	GTGGTGTGAA
ENSDARG00000095798	BX666064.1	-419	+	7.16153	GTGGTGTGAA
ENSDARG00000100927	nfatc2a	470	+	7.16153	GTGGTGTGAA
ENSDARG00000104197	ptpn22	-204	+	7.16153	GTGGTGTGAG
ENSDARG00000076789	cx32.2	335	+	7.16153	GTGGTGTGAA
ENSDARG00000057121	c7b	322	-	7.16153	CTCACACCAC
ENSDARG00000008720	lmo3	330	-	7.16153	TTCACACCAC
ENSDARG00000013343	kif26ba	-159	+	7.16153	GTGGTGTGAG
ENSDARG00000096721	si:rp71-1c10.11	490	-	7.16153	TTCACACCAC
ENSDARG00000032601	macrod2	493	-	7.16153	CTCACACCAC
ENSDARG00000026333	xkr7	381	-	7.16153	TTCACACCAC
ENSDARG00000045556	OTUD7A	-408	-	7.16153	CTCACACCAC
ENSDARG00000102975	nsg2	-428	+	7.16153	GTGGTGTGAG
ENSDARG00000075673	arhgap21b	32	-	7.16153	TTCACACCAC
ENSDARG00000059616	hs3st2	151	-	7.16153	TTCACACCAC
ENSDARG00000104868	si:dkey-21e5.1	-443	+	7.16153	GTGGTGTGAA
ENSDARG00000090164	si:ch73-362m14.2	-72	+	7.16153	GTGGTGTGAG
ENSDARG00000011317	adra1ba	295	-	7.16153	CTCACACCAC
ENSDARG00000071549	ecm2	390	+	7.1213	CTGGGATGAC
ENSDARG00000059606	ccdc84	102	+	7.1213	CTGGGATGAC
ENSDARG00000021595	lhfpl3	-285	-	7.1213	GTCATCCCAG
ENSDARG00000103118	cib1	-83	-	7.11406	GTCATGCCAT
ENSDARG00000037363	st5	280	+	7.11406	ATGGCATGAC
ENSDARG00000087736	si:dkey-118k5.3	93	+	7.11406	ATGGCATGAC
ENSDARG00000098044	BX663503.2	351	-	7.11406	GTCATGCCAT
ENSDARG00000006923	cacna1ab	116	+	7.11406	ATGGCATGAC
ENSDARG00000007231	ryk	75	-	7.09847	ATCATGCCAC
ENSDARG00000017634	pdcb	-8	+	7.09847	GTGGCATGAT
ENSDARG00000030630	mfsd2aa	-229	+	7.09847	GTGGCATGAT
ENSDARG00000087753	CR388166.1	-71	-	7.09847	ATCATGCCAC
ENSDARG00000061215	fam149b1	42	+	7.09847	GTGGCATGAT
ENSDARG00000036159	trhrb	-216	-	7.09847	ATCATGCCAC
ENSDARG00000075733	zyx	257	+	7.09101	ATCACATGAT
ENSDARG00000062837	spata13	230	+	7.09101	ATCACATGAT
ENSDARG00000007769	sult5a1	-45	+	7.09101	ATCACATGAT
ENSDARG00000073756	slc12a7a	-22	-	7.09101	ATCATGTGAT
ENSDARG00000038609	mpz	-60	+	7.09101	ATCACATGAT
ENSDARG00000020602	grk7a	40	-	7.09101	ATCATGTGAT
ENSDARG00000077326	slc45a4	448	+	7.09101	ATCACATGAT
ENSDARG00000099793	cspg5b	306	+	7.09101	ATCACATGAT
ENSDARG00000075151	si:dkey-188i13.10	-218	-	7.09101	ATCATGTGAT
ENSDARG00000104495	pltp	157	-	7.09101	ATCATGTGAT
ENSDARG00000036375	cyfip2	294	-	7.09101	ATCATGTGAT
ENSDARG00000041358	lgi3	356	-	7.09101	ATCATGTGAT
ENSDARG00000101387	CAMK2N1	150	-	7.09101	ATCATGTGAT
ENSDARG00000104393	npr2	263	-	7.09101	ATCATGTGAT
ENSDARG00000035907	fam49al	139	-	7.09101	ATCATGTGAT
ENSDARG00000007136	gtf2h4	197	-	7.09101	ATCATGTGAT
ENSDARG00000011418	sigmar1	-196	+	7.09101	ATCACATGAT
ENSDARG00000040048	GALNTL6	-122	-	7.09101	ATCATGTGAT
ENSDARG00000099558	NPC1L1	182	+	7.09101	ATCACATGAT
ENSDARG00000111110	CABZ01086611.1	-407	-	7.09101	ATCATGTGAT
ENSDARG00000020798	necap1	-315	+	7.09101	ATCACATGAT
ENSDARG00000060368	syn1	128	+	7.09101	ATCACATGAT
ENSDARG00000009783	dirc2	302	+	7.08791	CTCACGTGAG
ENSDARG00000009783	dirc2	311	-	7.08791	CTCACGTGAG
ENSDARG00000061798	arhgap27l	-450	+	7.08702	ATGAAGTGAC
ENSDARG00000013072	mmp15b	411	+	7.08702	ATGAAGTGAC
ENSDARG00000059916	hyal1	-204	+	7.08702	ATGAAGTGAC
ENSDARG00000027249	btg1	-393	+	7.08702	ATGAAGTGAC
ENSDARG00000101888	OSCP1 (1 of many)	-265	-	7.08702	GTCACTTCAT
ENSDARG00000010052	ndrg3b	-295	-	7.08702	GTCACTTCAT
ENSDARG00000088124	adrb2a	101	-	7.08582	GTCACACGAT
ENSDARG00000024017	mdga2a	73	+	7.08582	ATCGTGTGAC
ENSDARG00000076055	rpgrip1	449	+	7.07894	AACACGTGAG
ENSDARG00000058015	ano3	-353	-	7.07894	CTCACGTGTT
ENSDARG00000042637	tert	-303	+	7.07271	ATGATCTGAC
ENSDARG00000090820	slc2a10	106	+	7.07271	ATGATCTGAC
ENSDARG00000061798	arhgap27l	222	-	7.07271	GTCAGATCAT
ENSDARG00000100899	si:ch211-241b2.5	-276	+	7.07271	ATGATCTGAC
ENSDARG00000019353	sparc	98	-	7.07271	GTCAGATCAT
ENSDARG00000045066	entpd1	-500	+	7.07271	ATGATCTGAC
ENSDARG00000008398	cacna1c	-133	-	7.07271	GTCAGATCAT
ENSDARG00000014792	lrrc4bb	-348	-	7.07271	GTCAGATCAT
ENSDARG00000088124	adrb2a	-422	+	7.07142	GTGAGGTGAA
ENSDARG00000059196	CU467633.1	-216	-	7.07142	CTCACCTCAC
ENSDARG00000089428	rab12	35	-	7.07142	ATCACTTCAC
ENSDARG00000052512	tsga10	340	-	7.07142	TTCACCTCAC
ENSDARG00000099306	zgc:175088	-291	-	7.07142	ATCACTTCAC
ENSDARG00000021959	zgc:101100	-489	+	7.07142	GTGAGGTGAA
ENSDARG00000014059	cldn5b	-435	+	7.07142	GTGAGGTGAA
ENSDARG00000035891	acana	487	-	7.07142	TTCACCTCAC
ENSDARG00000051926	plag1	-150	-	7.07142	ATCACTTCAC
ENSDARG00000079387	si:ch211-102c2.4	457	-	7.07142	ATCACTTCAC
ENSDARG00000079472	CABZ01071020.1	-270	-	7.07142	TTCACCTCAC
ENSDARG00000026577	cdk2	-407	+	7.07142	GTGAGGTGAA
ENSDARG00000062986	pnpla7a	-381	-	7.07142	TTCACCTCAC
ENSDARG00000013430	bhmt	469	-	7.07142	TTCACCTCAC
ENSDARG00000045180	acta2	-3	-	7.07142	TTCACCTCAC
ENSDARG00000071211	zgc:112255	-137	-	7.07142	ATCACTTCAC
ENSDARG00000078140	si:dkey-18j18.3	-91	+	7.07142	GTGAGGTGAA
ENSDARG00000105201	adcyap1r1a	18	+	7.07142	GTGAGGTGAG
ENSDARG00000090496	thsd7ab	-318	-	7.07142	TTCACCTCAC
ENSDARG00000079962	doc2d	-12	-	7.07142	TTCACCTCAC
ENSDARG00000102883	sptbn1	30	+	7.07142	GTGAAGTGAT
ENSDARG00000057368	rps8b	458	+	7.07142	GTGAGGTGAG
ENSDARG00000053380	fam189a1	-198	+	7.07142	GTGAAGTGAT
ENSDARG00000108787	TRIM67	348	-	7.07142	CTCACCTCAC
ENSDARG00000032737	gria3a	-155	+	7.07142	GTGAGGTGAA
ENSDARG00000044091	pitpnab	-491	-	7.07142	CTCACCTCAC
ENSDARG00000100851	gphnb	149	+	7.07142	GTGAGGTGAA
ENSDARG00000089486	cplx3b	-464	+	7.07142	GTGAAGTGAT
ENSDARG00000041926	dlg4a	-28	-	7.07142	TTCACCTCAC
ENSDARG00000090537	ifit11	308	+	7.07023	GTCGTGTGAT
ENSDARG00000030514	acsl1a	440	+	7.07023	GTCGTGTGAT
ENSDARG00000101936	tmem106ba	458	-	7.07023	ATCACACGAC
ENSDARG00000061647	nrxn1a	-165	+	7.07023	GTCGTGTGAT
ENSDARG00000042000	si:ch211-63o20.7	24	-	7.05711	ATCAGATCAC
ENSDARG00000104811	cyp2aa2	410	+	7.05711	GTGATCTGAT
ENSDARG00000116052	il4r.2	-98	-	7.05711	ATCAGATCAC
ENSDARG00000058504	ap1s2	-410	+	7.05711	GTGATCTGAT
ENSDARG00000011581	si:dkey-23k10.5	-144	+	7.05711	GTGATCTGAT
ENSDARG00000104484	itgb1b	-336	+	7.05711	GTGATCTGAT
ENSDARG00000012600	si:dkey-97a13.6	-298	+	7.05711	GTGATCTGAT
ENSDARG00000026875	fam57ba	-215	+	7.05711	GTGATCTGAT
ENSDARG00000104839	mansc1	-334	+	7.05711	GTGATCTGAT
ENSDARG00000057000	camkvl	32	+	7.05711	GTGATCTGAT
ENSDARG00000061497	thsd7bb	331	+	7.05711	GTGATCTGAT
ENSDARG00000032816	tm7sf2	197	-	7.05711	ATCAGATCAC
ENSDARG00000014674	acsl3b	500	-	7.05711	ATCAGATCAC
ENSDARG00000029476	ldlra	106	-	7.05711	ATCAGATCAC
ENSDARG00000053624	csf1rb	88	+	7.05566	ATCACCCGAT
ENSDARG00000076239	si:ch211-74f19.2	-489	-	7.04198	GTCACGTGCT
ENSDARG00000075571	bicd2	-198	-	7.04198	GTCACGTGCT
ENSDARG00000007836	ctsla	456	-	7.04198	GTCACGTGCT
ENSDARG00000100019	arhgap11a	-418	-	7.04198	GTCACGTGCT
ENSDARG00000040319	CABZ01041494.1	282	+	7.04198	AGCACGTGAC
ENSDARG00000032799	kcnd2	448	+	7.04198	AGCACGTGAC
ENSDARG00000062325	shank2	-231	+	7.04198	AGCACGTGAC
ENSDARG00000060085	kcnq3	-422	+	7.01293	TTCACGTGAC
ENSDARG00000040280	zgc:110182	469	-	7.00504	GTCAGTCCAT
ENSDARG00000099380	rpl13	-75	-	7.00504	GTCAGTCCAT
ENSDARG00000058366	si:dkey-222f8.3	196	+	7.00504	ATGGACTGAC
ENSDARG00000069438	neurl1aa	162	+	7.00504	ATGGACTGAC
ENSDARG00000078745	pnpla8	-271	-	7.00504	GTCAGTCCAT
ENSDARG00000039273	fbln5	397	-	6.99571	GTCACCTGAT
ENSDARG00000055436	ftr97	-425	-	6.99571	GTCACCTGAT
ENSDARG00000089162	afap1l1a	139	+	6.99571	ATCAGGTGAC
ENSDARG00000060051	slc47a2.1	-43	-	6.99571	GTCACCTGAT
ENSDARG00000035120	gldc	200	-	6.99571	GTCACCTGAT
ENSDARG00000031776	fthl27	-14	-	6.99571	GTCACCTGAT
ENSDARG00000094854	ms4a17a.9	170	-	6.99571	GTCACCTGAT
ENSDARG00000078542	inpp5ja	-379	+	6.99571	ATCAGGTGAC
ENSDARG00000059196	CU467633.1	-12	+	6.98945	GTGGACTGAT
ENSDARG00000014572	chpt1	-177	-	6.98945	CTCAGCCCAC
ENSDARG00000011652	ftr52p	-170	-	6.98945	CTCAGCCCAC
ENSDARG00000016771	tfa	459	-	6.98945	TTCAGCCCAC
ENSDARG00000039041	sfrp5	-80	-	6.98945	TTCAGCCCAC
ENSDARG00000014395	selenoo2	-135	+	6.98945	GTGGGCTGAA
ENSDARG00000020884	gli2b	-253	+	6.98945	GTGGACTGAT
ENSDARG00000088247	si:ch1073-303k11.2	471	-	6.98945	TTCAGCCCAC
ENSDARG00000069961	il21r.1	-102	-	6.98945	TTCAGCCCAC
ENSDARG00000104325	plek	-381	-	6.98945	TTCAGCCCAC
ENSDARG00000060312	wdr62	-184	-	6.98945	TTCAGCCCAC
ENSDARG00000034801	mylka	-397	-	6.98945	CTCAGCCCAC
ENSDARG00000067797	spi1a	-482	-	6.98945	TTCAGCCCAC
ENSDARG00000100952	wu:fj16a03	311	-	6.98945	ATCAGTCCAC
ENSDARG00000101867	si:ch1073-416d2.4	220	-	6.98945	TTCAGCCCAC
ENSDARG00000110874	CR847537.1	363	-	6.98945	CTCAGCCCAC
ENSDARG00000078140	si:dkey-18j18.3	395	+	6.98945	GTGGGCTGAA
ENSDARG00000022974	wdr13	305	-	6.98945	CTCAGCCCAC
ENSDARG00000007136	gtf2h4	3	+	6.98945	GTGGACTGAT
ENSDARG00000037574	rps6kal	428	-	6.98945	ATCAGTCCAC
ENSDARG00000105121	FAM135B	293	+	6.98945	GTGGGCTGAA
ENSDARG00000077400	rbm10	108	-	6.98945	CTCAGCCCAC
ENSDARG00000017984	zgc:172106	221	+	6.98012	GTCAGGTGAT
ENSDARG00000077605	frrs1b	14	+	6.98012	GTCAGGTGAT
ENSDARG00000090063	fa2h	443	-	6.98012	ATCACCTGAC
ENSDARG00000071424	ap3d1	-349	-	6.98012	ATCACCTGAC
ENSDARG00000061207	ttc7b	473	-	6.98012	ATCACCTGAC
ENSDARG00000011042	pgbd5	273	+	6.98012	GTCAGGTGAT
ENSDARG00000105209	MPRIP	451	+	6.98012	GTCAGGTGAT
ENSDARG00000101485	si:ch1073-469d17.2	-206	-	6.95621	CTCAGGTGAT
ENSDARG00000055534	grk7b	220	+	6.95621	ATCACCTGAG
ENSDARG00000069044	agpat4	309	-	6.95621	CTCAGGTGAT
ENSDARG00000093748	si:ch211-217k17.11	-330	+	6.95621	ATCACCTGAG
ENSDARG00000044282	smc5	16	+	6.95621	ATCACCTGAG
ENSDARG00000017429	sphkap	362	+	6.95621	ATCACCTGAG
ENSDARG00000063133	slc4a10a	1	-	6.95621	CTCAGGTGAT
ENSDARG00000116971	RF00001	-369	-	6.95621	CTCAGGTGAT
ENSDARG00000101062	fdft1	-366	+	6.95621	ATCACCTGAG
ENSDARG00000111110	CABZ01086611.1	478	-	6.95621	CTCAGGTGAT
ENSDARG00000014439	dgkza	398	-	6.95621	CTCAGGTGAT
ENSDARG00000062187	kif14	-284	+	6.9422	CTGGCGTGAG
ENSDARG00000075625	lrig1	-13	-	6.9422	CTCACGCCAG
ENSDARG00000070730	gabra5	-481	-	6.9422	TTCACGCCAG
ENSDARG00000002002	lmcd1	-234	+	6.92244	ATGACGTGAC
ENSDARG00000076121	smpd1	-352	+	6.92244	ATGACGTGAC
ENSDARG00000058953	abcc4	135	+	6.92244	ATGACGTGAC
ENSDARG00000055186	ccr9a	-340	-	6.92244	GTCACGTCAT
ENSDARG00000044511	etv5b	-420	-	6.92244	GTCACGTCAT
ENSDARG00000059616	hs3st2	-69	+	6.92244	ATGACGTGAC

## Sheet: SuppTable7
Identifier	Symbole	log2(Fold Change)	p-value	Bonferroni p-value
ENSDARG00000080579	dre-mir-26b	-7.68026	4.84587e-249	7.80186e-247
ENSDARG00000080961	dre-mir-31	2.30065	2.6234e-67	2.11184e-65
ENSDARG00000083310	dre-mir-146a	2.16641	3.58994e-65	1.9266e-63
ENSDARG00000083360	dre-mir-146b	0.702496	3.57367e-15	1.4384e-13
ENSDARG00000081781	dre-mir-155	1.37381	9.29278e-12	2.99227e-10
ENSDARG00000099922	dre-mir-222b	0.829935	1.05748e-10	2.83756e-09
ENSDARG00000080484	dre-mir-21-2	0.969777	1.6836e-09	3.87228e-08
ENSDARG00000082154	dre-mir-92a-2	-0.585263	1.09779e-08	2.2093e-07
ENSDARG00000080568	dre-mir-731	0.93784	3.17372e-08	5.67743e-07
ENSDARG00000104805	dre-mir-92a-1	-0.366853	6.24284e-07	1.0051e-05
ENSDARG00000081902	dre-mir-128-1	-0.429652	1.74416e-06	2.55282e-05
ENSDARG00000081366	dre-mir-15c	0.554461	2.87684e-06	3.85976e-05
ENSDARG00000081182	dre-mir-15b	0.388031	7.9799e-06	9.17689e-05
ENSDARG00000082377	dre-mir-462	0.790254	7.55282e-06	9.17689e-05
ENSDARG00000082467	dre-mir-142b	0.812268	9.46589e-06	0.000101601
ENSDARG00000082167	dre-mir-142a	0.869471	1.30801e-05	0.000131619
ENSDARG00000081987	dre-mir-457a	0.407708	4.23965e-05	0.000401519
ENSDARG00000082920	dre-mir-27e	0.423008	0.000135844	0.00121505
ENSDARG00000082454	dre-mir-27a	0.482619	0.000415291	0.00351904
ENSDARG00000081350	dre-mir-125b-1	0.359142	0.000644097	0.00518498
ENSDARG00000082462	dre-mir-27d	0.42978	0.000680254	0.00521528
ENSDARG00000081095	dre-mir-182	1.18983	0.000947959	0.00693734
ENSDARG00000080032	dre-mir-125b-2	0.41193	0.00123236	0.00862654
ENSDARG00000080168	dre-mir-15a-1	-0.256771	0.00228171	0.0153065
ENSDARG00000100648	dre-mir-723	-0.277466	0.00276735	0.0178218
ENSDARG00000082942	dre-let-7f	-0.234711	0.00491129	0.0304122
ENSDARG00000080591	dre-mir-26a-1	0.528631	0.00637828	0.0380334
ENSDARG00000080608	mir724	-0.30966	0.00710937	0.0408789
ENSDARG00000080467	dre-mir-183	0.922025	0.00865856	0.0464676
ENSDARG00000083213	dre-mir-16a	0.459017	0.00854278	0.0464676
ENSDARG00000082809	dre-mir-458	-0.225509	0.00943034	0.0489769

## Sheet: SuppTable8
Chromosome	Start	End	Adjusted p-value	Identifier	Fold Change	Symbole
1	47027389	47028862	0.00644224	ENSDARG00000000086	0.968987	itsn1
1	47027389	47030468	0.00644224	ENSDARG00000000086	1.4375	itsn1
1	47028876	47030468	0.00644224	ENSDARG00000000086	0.988977	itsn1
16	8768847	8770763	0.002234	ENSDARG00000000370	1.53271	triob
16	8768847	8771194	0.002234	ENSDARG00000000370	0.895825	triob
14	25085487	25087215	0.0335165	ENSDARG00000000394	1.1816	matr3l1.1
14	25085487	25087421	0.0335165	ENSDARG00000000394	0.901652	matr3l1.1
14	25087262	25087421	0.0335165	ENSDARG00000000394	1.08899	matr3l1.1
7	32658047	32658150	0.0101238	ENSDARG00000000767	3.32743	spi1b
7	32658047	32658977	0.0101238	ENSDARG00000000767	7.375	spi1b
7	32658050	32658150	0.0101238	ENSDARG00000000767	2.375	spi1b
7	32658050	32658977	0.0101238	ENSDARG00000000767	3.58333	spi1b
7	32658242	32658977	0.0101238	ENSDARG00000000767	3.32374	spi1b
8	23849198	23855685	0.0306377	ENSDARG00000000857	1.73077	mapk14a
8	23850074	23855685	0.0306377	ENSDARG00000000857	1.00816	mapk14a
7	41250064	41250506	0.00949502	ENSDARG00000000861	1.12869	scrib
7	41250064	41250802	0.00949502	ENSDARG00000000861	1.79167	scrib
7	41250562	41250802	0.00949502	ENSDARG00000000861	0.990499	scrib
7	41255446	41256507	0.013567	ENSDARG00000000861	1.19086	scrib
7	41255446	41257231	0.013567	ENSDARG00000000861	0.918719	scrib
7	41256554	41257231	0.013567	ENSDARG00000000861	1.35094	scrib
7	41257356	41257968	0.0296209	ENSDARG00000000861	1.06878	scrib
7	41257356	41258415	0.0296209	ENSDARG00000000861	1.46064	scrib
7	41258078	41258415	0.0296209	ENSDARG00000000861	1.00368	scrib
7	41267053	41267365	0.00218573	ENSDARG00000000861	1.0625	scrib
7	41267053	41269640	0.00218573	ENSDARG00000000861	1.64253	scrib
7	41267439	41269640	0.00218573	ENSDARG00000000861	1.05348	scrib
6	7265209	7265752	0.0259787	ENSDARG00000000943	0.352941	dzip1
6	7265209	7265782	0.0259787	ENSDARG00000000943	1.08898	dzip1
8	43393645	43399097	0.00183666	ENSDARG00000000966	0.816901	ncor2
8	43393657	43398983	0.00183666	ENSDARG00000000966	0.788432	ncor2
8	43393657	43399097	0.00183666	ENSDARG00000000966	1.12705	ncor2
8	43399018	43399097	0.00183666	ENSDARG00000000966	0.846154	ncor2
3	5152740	5156185	0.0486118	ENSDARG00000001014	0.761194	myh9b
3	5152740	5159248	0.0486118	ENSDARG00000001014	1.30542	myh9b
3	5156230	5159248	0.0486118	ENSDARG00000001014	0.763158	myh9b
3	5171514	5177060	0.00978967	ENSDARG00000001014	2	myh9b
3	5171514	5178826	0.00978967	ENSDARG00000001014	1.29343	myh9b
3	5177080	5178826	0.00978967	ENSDARG00000001014	2.21212	myh9b
9	17173656	17178476	0.0181661	ENSDARG00000001220	1.39815	mycbp2
9	17173656	17179986	0.0181661	ENSDARG00000001220	0.946176	mycbp2
9	17178580	17179986	0.0181661	ENSDARG00000001220	1.33333	mycbp2
14	5399221	5399334	0.0437325	ENSDARG00000001249	2.1	pcgf1
14	5399224	5399334	0.0437325	ENSDARG00000001249	0.923077	pcgf1
1	47121474	47122007	0.000672856	ENSDARG00000001470	1.25212	mhc1zea
1	47121474	47131961	0.000672856	ENSDARG00000001470	1.6	mhc1zea
1	47121474	47135140	0.000672856	ENSDARG00000001470	0.965946	mhc1zea
8	25028783	25031031	0.0449658	ENSDARG00000001621	0.652174	nfyal
8	25028783	25031034	0.0449658	ENSDARG00000001621	0.928571	nfyal
8	25028783	25033607	0.0449658	ENSDARG00000001621	1.71875	nfyal
8	25031117	25033607	0.0449658	ENSDARG00000001621	0.826087	nfyal
9	54776101	54793882	0.0221632	ENSDARG00000001676	1.64068	gpm6bb
9	54776101	54840121	0.0221632	ENSDARG00000001676	1.3131	gpm6bb
9	42644961	42645320	0.00548033	ENSDARG00000001733	0.862069	gulp1a
9	42644961	42649381	0.00548033	ENSDARG00000001733	1.6055	gulp1a
9	42645027	42649381	0.00548033	ENSDARG00000001733	1.6	gulp1a
9	42645330	42649381	0.00548033	ENSDARG00000001733	0.852349	gulp1a
9	31620563	31622292	0.0301982	ENSDARG00000001835	1.03648	nalcn
9	31620563	31623711	0.0301982	ENSDARG00000001835	0.5625	nalcn
9	31620563	31625798	0.0301982	ENSDARG00000001835	0.466667	nalcn
9	31622412	31623468	0.0301982	ENSDARG00000001835	0.971823	nalcn
9	31622412	31623711	0.0301982	ENSDARG00000001835	0.25	nalcn
9	31623524	31623711	0.0301982	ENSDARG00000001835	0.967595	nalcn
9	31623833	31625798	0.0301982	ENSDARG00000001835	0.925597	nalcn
13	3821460	3826115	0.015824	ENSDARG00000002026	1.4538	qkib
13	3821460	3832749	0.015824	ENSDARG00000002026	0.935897	qkib
13	3821460	3832752	0.015824	ENSDARG00000002026	0.666667	qkib
16	31445335	31445426	0.0139193	ENSDARG00000002082	3.42857	csnk2a1
16	31445339	31445426	0.0139193	ENSDARG00000002082	1.06951	csnk2a1
4	23901253	23902527	0.0109365	ENSDARG00000002131	0.862348	celf2
4	23901253	23908748	0.0109365	ENSDARG00000002131	1.31667	celf2
4	23901256	23902527	0.0109365	ENSDARG00000002131	0.938671	celf2
4	23901256	23908748	0.0109365	ENSDARG00000002131	1.2367	celf2
4	23902661	23908748	0.0109365	ENSDARG00000002131	0.997678	celf2
4	23908811	23913118	0.00106617	ENSDARG00000002131	1.41742	celf2
4	23908811	23913178	0.00106617	ENSDARG00000002131	0.944345	celf2
4	23963838	24019364	0.00206615	ENSDARG00000002131	1.05394	celf2
4	23963838	24031692	0.00206615	ENSDARG00000002131	1.29971	celf2
4	23963838	24059056	0.00206615	ENSDARG00000002131	0.989959	celf2
10	15608790	15611798	0.0469793	ENSDARG00000002271	1.08848	zfand5b
10	15608846	15611798	0.0469793	ENSDARG00000002271	0.5	zfand5b
11	21158450	21158590	0.000665546	ENSDARG00000002552	1.25978	mapkapk2a
11	21158450	21158770	0.000665546	ENSDARG00000002552	0.384615	mapkapk2a
11	21158665	21158770	0.000665546	ENSDARG00000002552	1.22258	mapkapk2a
11	26514349	26518321	0.0123044	ENSDARG00000002607	0.925234	unm_sa1614
11	26514349	26518324	0.0123044	ENSDARG00000002607	0.6	unm_sa1614
11	26514349	26520859	0.0123044	ENSDARG00000002607	1.7381	unm_sa1614
11	26518332	26520859	0.0123044	ENSDARG00000002607	0.89243	unm_sa1614
12	48816227	48822911	0.00451099	ENSDARG00000002632	2.82353	anxa11b
12	48816227	48825454	0.00451099	ENSDARG00000002632	1.2381	anxa11b
12	48816227	48826360	0.00451099	ENSDARG00000002632	1.20044	anxa11b
12	48822977	48825454	0.00451099	ENSDARG00000002632	3.2	anxa11b
15	20954648	20954725	0.0131946	ENSDARG00000002682	0.916667	tbcela
15	20954648	20956273	0.0131946	ENSDARG00000002682	1.2381	tbcela
15	20954648	20958887	0.0131946	ENSDARG00000002682	0.28	tbcela
18	7055294	7056601	0.0475096	ENSDARG00000002720	0.901099	utp15
18	7055294	7056683	0.0475096	ENSDARG00000002720	2.11111	utp15
16	10859955	10861875	0.0418328	ENSDARG00000002758	1.07453	dedd1
16	10859969	10861875	0.0418328	ENSDARG00000002758	0.641509	dedd1
3	52649236	52657532	0.0368444	ENSDARG00000002872	0.946078	zgc:113210
3	52653809	52657532	0.0368444	ENSDARG00000002872	1.81818	zgc:113210
5	25719937	25720100	0.00872946	ENSDARG00000002986	0.65	gda
5	25720002	25720100	0.00872946	ENSDARG00000002986	2.92857	gda
1	17760335	17761115	0.0117046	ENSDARG00000003046	1.08055	sorbs2a
1	17760335	17763241	0.0117046	ENSDARG00000003046	5.83333	sorbs2a
1	17762782	17763241	0.0117046	ENSDARG00000003046	1.15952	sorbs2a
18	50502455	50510397	0.00502279	ENSDARG00000003061	0.555556	cd276
18	50502455	50516495	0.00502279	ENSDARG00000003061	2.10924	cd276
9	35844135	35862182	0.000211382	ENSDARG00000003109	1.47059	rcan1a
9	35861375	35862182	0.000211382	ENSDARG00000003109	1.02303	rcan1a
9	35861787	35862182	0.000211382	ENSDARG00000003109	0.451613	rcan1a
9	35861960	35862182	0.000211382	ENSDARG00000003109	2.4	rcan1a
9	35862092	35862182	0.000211382	ENSDARG00000003109	0.472222	rcan1a
21	32458855	32460767	0.021861	ENSDARG00000003127	1.22025	zgc:123105
21	32458855	32460788	0.021861	ENSDARG00000003127	0.991537	zgc:123105
11	19042390	19061004	0.00999635	ENSDARG00000003169	1.07468	magi1b
11	19060337	19061004	0.00999635	ENSDARG00000003169	0.848014	magi1b
11	19060372	19061004	0.00999635	ENSDARG00000003169	0.5	magi1b
11	19060401	19061004	0.00999635	ENSDARG00000003169	0.828344	magi1b
13	15220358	15223129	0.0250523	ENSDARG00000003311	0.962713	pank2
13	15220366	15223129	0.0250523	ENSDARG00000003311	0.333333	pank2
5	21387661	21387797	0.0179163	ENSDARG00000003403	0.985031	tenm1
5	21387661	21393359	0.0179163	ENSDARG00000003403	2.76471	tenm1
5	21387826	21393359	0.0179163	ENSDARG00000003403	0.982785	tenm1
18	40489743	40492118	0.0388268	ENSDARG00000003420	3	chrna5
18	40489859	40492118	0.0388268	ENSDARG00000003420	1.11806	chrna5
9	12574395	12574976	0.0396684	ENSDARG00000003421	0.692308	igf2bp2a
9	12574395	12575395	0.0396684	ENSDARG00000003421	1.30645	igf2bp2a
13	4467237	4543989	0.00471933	ENSDARG00000003449	0.745875	pde10a
13	4505451	4543989	0.00471933	ENSDARG00000003449	1.20128	pde10a
4	18110808	18116304	0.0133278	ENSDARG00000003512	1.5625	anks1b
4	18110808	18119467	0.0133278	ENSDARG00000003512	0.943284	anks1b
3	29869199	29869550	0.00821543	ENSDARG00000003599	1.43845	rpl3
3	29869430	29869550	0.00821543	ENSDARG00000003599	2.29268	rpl3
19	33701977	33752218	0.0339286	ENSDARG00000003680	1.35249	runx1t1
19	33732496	33752218	0.0339286	ENSDARG00000003680	0.972603	runx1t1
8	2421398	2423323	3.95751e-08	ENSDARG00000003695	1.00827	vdac3
8	2421398	2425917	3.95751e-08	ENSDARG00000003695	1.97041	vdac3
8	2423325	2425917	3.95751e-08	ENSDARG00000003695	1.01042	vdac3
8	2426510	2427999	4.36677e-05	ENSDARG00000003695	1.04663	vdac3
8	2426510	2434184	4.36677e-05	ENSDARG00000003695	1.69826	vdac3
8	2428055	2434184	4.36677e-05	ENSDARG00000003695	1.19048	vdac3
8	2428071	2434184	4.36677e-05	ENSDARG00000003695	1.05618	vdac3
21	13227882	13227970	0.0287703	ENSDARG00000003920	1.00567	setb
21	13227882	13227975	0.0287703	ENSDARG00000003920	1.20436	setb
22	35181938	35186911	0.000232391	ENSDARG00000003952	1.73716	pfn2
22	35182300	35186911	0.000232391	ENSDARG00000003952	1.14601	pfn2
3	27713680	27738113	0.00506027	ENSDARG00000004034	2.44099	arhgdig
3	27722663	27738113	0.00506027	ENSDARG00000004034	1.09776	arhgdig
4	18237442	18237772	0.0125993	ENSDARG00000004055	1.01923	uhrf1bp1l
4	18237442	18237802	0.0125993	ENSDARG00000004055	0.840336	uhrf1bp1l
4	18237442	18240269	0.0125993	ENSDARG00000004055	1.79592	uhrf1bp1l
4	18237852	18240269	0.0125993	ENSDARG00000004055	1.00204	uhrf1bp1l
8	20140913	20166447	0.00170996	ENSDARG00000004094	2.9	acsbg2
8	20157930	20166447	0.00170996	ENSDARG00000004094	0.936489	acsbg2
19	17209348	17210676	1.92978e-05	ENSDARG00000004169	2.35754	stmn1a
19	17209348	17211158	1.92978e-05	ENSDARG00000004169	0.73913	stmn1a
19	17209348	17258474	1.92978e-05	ENSDARG00000004169	0.846154	stmn1a
19	17211206	17257913	1.92978e-05	ENSDARG00000004169	0.5	stmn1a
19	17211206	17258474	1.92978e-05	ENSDARG00000004169	1.55172	stmn1a
9	32988446	33009145	0.0260245	ENSDARG00000004305	1.25957	vangl1
9	32988446	33009268	0.0260245	ENSDARG00000004305	1.5	vangl1
9	32990170	33009145	0.0260245	ENSDARG00000004305	0.73617	vangl1
19	43415378	43420976	0.0176848	ENSDARG00000004378	1.14706	yrk
19	43418250	43420976	0.0176848	ENSDARG00000004378	2.52083	yrk
5	23598574	23598720	0.00879699	ENSDARG00000004587	1.01996	kat5a
5	23598574	23599283	0.00879699	ENSDARG00000004587	0.888372	kat5a
5	23598788	23599283	0.00879699	ENSDARG00000004587	1.3375	kat5a
1	38651315	38655510	0.000318358	ENSDARG00000004621	0.940209	gpm6ab
1	38651830	38655510	0.000318358	ENSDARG00000004621	1.9845	gpm6ab
1	38665973	38709068	0.000849456	ENSDARG00000004621	0.968783	gpm6ab
1	38665973	38756838	0.000849456	ENSDARG00000004621	1.45213	gpm6ab
1	57333175	57333932	0.0247773	ENSDARG00000004633	5.2	epn3b
1	57333175	57334709	0.0247773	ENSDARG00000004633	0.953431	epn3b
1	52688371	52688491	1.1932e-06	ENSDARG00000004634	1.36585	osbp
1	52688392	52688491	1.1932e-06	ENSDARG00000004634	0.877119	osbp
1	52688392	52690449	1.1932e-06	ENSDARG00000004634	2.53846	osbp
1	52688392	52698921	1.1932e-06	ENSDARG00000004634	2.06667	osbp
1	52688529	52690449	1.1932e-06	ENSDARG00000004634	0.787709	osbp
1	52688529	52694697	1.1932e-06	ENSDARG00000004634	1.10417	osbp
1	52690496	52694697	1.1932e-06	ENSDARG00000004634	1.45098	osbp
1	52690496	52698921	1.1932e-06	ENSDARG00000004634	1.45455	osbp
1	52694726	52698921	1.1932e-06	ENSDARG00000004634	1.08125	osbp
7	52522272	52523452	0.0431888	ENSDARG00000004714	1.02041	tcf12
7	52522290	52523452	0.0431888	ENSDARG00000004714	1.41363	tcf12
3	54868578	54868810	0.00237038	ENSDARG00000004796	0.976587	mgrn1b
3	54868578	54871366	0.00237038	ENSDARG00000004796	3.25	mgrn1b
3	54868853	54871366	0.00237038	ENSDARG00000004796	1.00859	mgrn1b
9	21923362	21926663	0.0449194	ENSDARG00000004930	1.28571	lmo7a
9	21923362	21933322	0.0449194	ENSDARG00000004930	2.41026	lmo7a
9	21930176	21931065	0.0449194	ENSDARG00000004930	1.13043	lmo7a
9	21930176	21933322	0.0449194	ENSDARG00000004930	3.6	lmo7a
9	21931889	21933322	0.0449194	ENSDARG00000004930	0.888889	lmo7a
21	28958739	29007345	0.0224309	ENSDARG00000004988	0.884749	ppp3ca
21	28959121	29007345	0.0224309	ENSDARG00000004988	2.26667	ppp3ca
8	25712717	25712811	0.0471784	ENSDARG00000005015	2	tspy
8	25712720	25712811	0.0471784	ENSDARG00000005015	1.15831	tspy
19	11002822	11004922	0.000295726	ENSDARG00000005162	1.03846	tpm3
19	11002822	11008249	0.000295726	ENSDARG00000005162	1.33546	tpm3
19	11004997	11008249	0.000295726	ENSDARG00000005162	0.623188	tpm3
19	11004997	11008685	0.000295726	ENSDARG00000005162	0.987265	tpm3
19	11008324	11008685	0.000295726	ENSDARG00000005162	1.29173	tpm3
12	27081509	27081671	0.0140349	ENSDARG00000005236	1.05144	srcap
12	27081509	27083382	0.0140349	ENSDARG00000005236	1.24528	srcap
12	27081844	27083382	0.0140349	ENSDARG00000005236	0.835544	srcap
7	38548833	38550033	0.00405414	ENSDARG00000005315	1.26154	celf1
7	38548845	38550033	0.00405414	ENSDARG00000005315	0.914857	celf1
7	38557324	38561099	0.0213547	ENSDARG00000005315	1.50379	celf1
7	38557324	38568635	0.0213547	ENSDARG00000005315	0.999023	celf1
7	38561221	38568635	0.0213547	ENSDARG00000005315	1.27225	celf1
6	6738097	6740706	0.0236138	ENSDARG00000005343	1.0531	ccdc85al
6	6738097	6744003	0.0236138	ENSDARG00000005343	1.14981	ccdc85al
6	6738097	6768803	0.0236138	ENSDARG00000005343	0.474576	ccdc85al
6	6740739	6744003	0.0236138	ENSDARG00000005343	1.13084	ccdc85al
6	6744060	6768803	0.0236138	ENSDARG00000005343	1.01989	ccdc85al
15	23276078	23279031	0.0199473	ENSDARG00000005368	1.93927	mcamb
15	23276078	23279990	0.0199473	ENSDARG00000005368	3.58904	mcamb
15	23279069	23279990	0.0199473	ENSDARG00000005368	1.77083	mcamb
4	6465382	6496887	0.032953	ENSDARG00000005453	1.01235	foxp2
4	6465382	6505633	0.032953	ENSDARG00000005453	1.975	foxp2
4	6465382	6506579	0.032953	ENSDARG00000005453	1.65217	foxp2
4	6465382	6551961	0.032953	ENSDARG00000005453	0.827586	foxp2
4	6497064	6505633	0.032953	ENSDARG00000005453	0.787879	foxp2
4	6497064	6506579	0.032953	ENSDARG00000005453	0.857143	foxp2
4	6497064	6551961	0.032953	ENSDARG00000005453	1.24742	foxp2
2	23069647	23071150	0.0106277	ENSDARG00000005458	0.948492	csnk1g2a
2	23069647	23073510	0.0106277	ENSDARG00000005458	1.45699	csnk1g2a
2	23071251	23073510	0.0106277	ENSDARG00000005458	0.961143	csnk1g2a
4	20910895	20919882	0.016596	ENSDARG00000005476	1.22751	nav3
4	20914315	20919882	0.016596	ENSDARG00000005476	0.885086	nav3
1	39705511	39719452	0.000473203	ENSDARG00000005479	1.09789	tenm3
1	39705511	39721528	0.000473203	ENSDARG00000005479	2.10949	tenm3
1	39719475	39720486	0.000473203	ENSDARG00000005479	1.09028	tenm3
1	39719475	39721528	0.000473203	ENSDARG00000005479	0.95	tenm3
1	39720506	39721528	0.000473203	ENSDARG00000005479	1.1086	tenm3
1	39755817	39759348	4.20332e-05	ENSDARG00000005479	1.02952	tenm3
1	39755817	39763722	4.20332e-05	ENSDARG00000005479	1.97931	tenm3
1	39759368	39763722	4.20332e-05	ENSDARG00000005479	0.990786	tenm3
2	17617606	17624680	0.0124185	ENSDARG00000005754	1.00909	ptprfb
2	17617606	17629852	0.0124185	ENSDARG00000005754	1.55823	ptprfb
2	17624691	17629852	0.0124185	ENSDARG00000005754	1.02542	ptprfb
2	17688334	17694307	0.0178446	ENSDARG00000005754	1.61481	ptprfb
2	17688334	17698459	0.0178446	ENSDARG00000005754	1.03205	ptprfb
2	17694612	17698459	0.0178446	ENSDARG00000005754	1.73494	ptprfb
2	17717105	17723106	0.00296186	ENSDARG00000005754	0.938673	ptprfb
2	17717105	17728128	0.00296186	ENSDARG00000005754	1.93511	ptprfb
2	17723123	17728128	0.00296186	ENSDARG00000005754	0.956938	ptprfb
6	59841702	59842459	0.000346975	ENSDARG00000005774	0.931917	ddx3xb
6	59841702	59845171	0.000346975	ENSDARG00000005774	1.44956	ddx3xb
6	59842509	59845171	0.000346975	ENSDARG00000005774	0.92584	ddx3xb
16	51903169	51903481	0.0389278	ENSDARG00000005791	0.896761	rpl28
16	51903169	51903939	0.0389278	ENSDARG00000005791	1.95833	rpl28
16	51903540	51903939	0.0389278	ENSDARG00000005791	0.839248	rpl28
18	7132213	7136969	0.00324679	ENSDARG00000005842	2.25	cd9a
18	7132213	7143517	0.00324679	ENSDARG00000005842	0.953281	cd9a
17	41631156	41633027	0.00229291	ENSDARG00000005861	2.92857	ralgapa2
17	41631156	41635580	0.00229291	ENSDARG00000005861	1.12	ralgapa2
17	41633131	41635580	0.00229291	ENSDARG00000005861	2.5	ralgapa2
4	7666861	7698922	0.0176785	ENSDARG00000006029	0.642857	lta4h
13	10990620	10990903	0.0432213	ENSDARG00000006128	1.11047	cep170aa
13	10990620	10990912	0.0432213	ENSDARG00000006128	1.57692	cep170aa
13	11020672	11022077	0.0182683	ENSDARG00000006128	5.66667	cep170aa
13	11020672	11029461	0.0182683	ENSDARG00000006128	1.19122	cep170aa
10	15298875	15299068	0.0402626	ENSDARG00000006257	1.12456	vldlr
10	15298875	15300079	0.0402626	ENSDARG00000006257	2.16667	vldlr
10	15298875	15300493	0.0402626	ENSDARG00000006257	0.988906	vldlr
10	15299130	15300079	0.0402626	ENSDARG00000006257	1.38621	vldlr
10	15299130	15300493	0.0402626	ENSDARG00000006257	0.970326	vldlr
10	15300120	15300493	0.0402626	ENSDARG00000006257	1.42857	vldlr
4	4091401	4094783	0.00229372	ENSDARG00000006283	1.55634	waslb
4	4091401	4098465	0.00229372	ENSDARG00000006283	0.92515	waslb
4	4094806	4098465	0.00229372	ENSDARG00000006283	1.41497	waslb
4	4097211	4098465	0.00229372	ENSDARG00000006283	9.33333	waslb
20	866501	872684	0.00950501	ENSDARG00000006332	0.939076	snx14
20	866501	874773	0.00950501	ENSDARG00000006332	1.56667	snx14
20	872707	874773	0.00950501	ENSDARG00000006332	0.880077	snx14
4	13706871	13707473	0.0152138	ENSDARG00000006396	0.371429	nrcama
4	13706871	13707485	0.0152138	ENSDARG00000006396	0.946565	nrcama
6	40556015	40557833	0.02534	ENSDARG00000006477	1.14823	ddi2
6	40556029	40557833	0.02534	ENSDARG00000006477	0.375	ddi2
21	26011585	26030361	0.0206631	ENSDARG00000006524	1.125	supt6h
21	26029078	26030361	0.0206631	ENSDARG00000006524	1.14296	supt6h
20	31449691	31450890	0.0420715	ENSDARG00000007179	0.949821	sash1a
20	31449691	31451427	0.0420715	ENSDARG00000007179	1.26457	sash1a
20	31452286	31456270	0.0376065	ENSDARG00000007179	1.16667	sash1a
20	31452286	31458506	0.0376065	ENSDARG00000007179	1.73973	sash1a
20	31456371	31458506	0.0376065	ENSDARG00000007179	1.04348	sash1a
17	37597427	37603146	0.0423175	ENSDARG00000007198	0.939252	mta1
17	37597433	37603146	0.0423175	ENSDARG00000007198	1.50704	mta1
13	36323787	36326524	0.00264355	ENSDARG00000007219	1.82609	actn1
13	36323787	36326756	0.00264355	ENSDARG00000007219	0.922535	actn1
13	36326589	36326756	0.00264355	ENSDARG00000007219	0.75	actn1
13	36326589	36330567	0.00264355	ENSDARG00000007219	2.84	actn1
13	36326836	36330567	0.00264355	ENSDARG00000007219	1.06213	actn1
13	36335622	36337191	0.0480116	ENSDARG00000007219	3.6	actn1
13	36335622	36337216	0.0480116	ENSDARG00000007219	1.00275	actn1
13	36339809	36344799	0.00294617	ENSDARG00000007219	0.928256	actn1
13	36339809	36346913	0.00294617	ENSDARG00000007219	2.3913	actn1
13	36344884	36346913	0.00294617	ENSDARG00000007219	0.923077	actn1
13	36344884	36349625	0.00294617	ENSDARG00000007219	0.892	actn1
13	36346998	36349625	0.00294617	ENSDARG00000007219	1.37267	actn1
15	18451508	18469368	0.0303705	ENSDARG00000007220	0.977413	ncam1b
15	18451508	18469575	0.0303705	ENSDARG00000007220	1.5	ncam1b
15	18469391	18469575	0.0303705	ENSDARG00000007220	0.948148	ncam1b
4	16860308	16861806	0.00690053	ENSDARG00000007315	5.85714	tmpoa
4	16860308	16868260	0.00690053	ENSDARG00000007315	1.73554	tmpoa
4	16862627	16868260	0.00690053	ENSDARG00000007315	1.08333	tmpoa
13	4368629	4369378	2.72781e-06	ENSDARG00000007362	1.4	sft2d1
13	4368629	4369388	2.72781e-06	ENSDARG00000007362	1.03478	sft2d1
13	4368629	4369394	2.72781e-06	ENSDARG00000007362	0.801587	sft2d1
13	4368629	4370284	2.72781e-06	ENSDARG00000007362	1.83665	sft2d1
13	4369404	4370284	2.72781e-06	ENSDARG00000007362	0.9	sft2d1
7	9673741	9690990	0.036479	ENSDARG00000007398	1.20792	lrrk1
7	9673741	9700610	0.036479	ENSDARG00000007398	2.66667	lrrk1
4	16882707	16882862	0.0296504	ENSDARG00000007405	1.05767	strap
4	16882707	16932928	0.0296504	ENSDARG00000007405	2.45455	strap
3	29876342	29876526	0.0401039	ENSDARG00000007449	0.810976	slc25a39
3	29876345	29876526	0.0401039	ENSDARG00000007449	1.10832	slc25a39
4	22434632	22435077	0.0140898	ENSDARG00000007523	0.915	kmt2e
4	22434632	22437671	0.0140898	ENSDARG00000007523	1.57143	kmt2e
4	22434632	22438569	0.0140898	ENSDARG00000007523	1.11074	kmt2e
4	22435148	22438569	0.0140898	ENSDARG00000007523	1.06557	kmt2e
4	22437769	22438569	0.0140898	ENSDARG00000007523	1.58763	kmt2e
4	22454913	22467005	0.00968587	ENSDARG00000007523	1.28571	kmt2e
4	22454913	22472395	0.00968587	ENSDARG00000007523	1.33506	kmt2e
4	22454913	22482113	0.00968587	ENSDARG00000007523	0.181818	kmt2e
4	22467091	22472395	0.00968587	ENSDARG00000007523	1.14286	kmt2e
11	18593889	18601502	0.0048397	ENSDARG00000007601	0.83274	zmynd8
11	18593889	18604412	0.0048397	ENSDARG00000007601	1.32828	zmynd8
11	18604317	18604412	0.0048397	ENSDARG00000007601	1.625	zmynd8
11	39888417	39905061	0.0411227	ENSDARG00000007824	1.09677	camta1b
11	39895175	39905061	0.0411227	ENSDARG00000007824	2.125	camta1b
11	39895848	39905061	0.0411227	ENSDARG00000007824	1.06369	camta1b
11	39895852	39905061	0.0411227	ENSDARG00000007824	1.52941	camta1b
11	39900679	39905061	0.0411227	ENSDARG00000007824	1.47273	camta1b
11	39900803	39905061	0.0411227	ENSDARG00000007824	2.625	camta1b
9	34346715	34349359	0.0129184	ENSDARG00000007996	0.910377	pou2f1b
9	34346727	34349359	0.0129184	ENSDARG00000007996	1.35417	pou2f1b
20	29680999	29683324	0.0150659	ENSDARG00000008119	3.16667	si:ch211-195d17.2
20	29680999	29683370	0.0150659	ENSDARG00000008119	0.973984	si:ch211-195d17.2
10	5548483	5554805	0.00623018	ENSDARG00000008186	3.14286	syk
10	5548483	5557144	0.00623018	ENSDARG00000008186	1.21978	syk
10	5554873	5557144	0.00623018	ENSDARG00000008186	2.77778	syk
10	5568379	5581253	0.0114404	ENSDARG00000008186	2.22	syk
10	5568379	5591669	0.0114404	ENSDARG00000008186	1.13284	syk
17	24445898	24450212	0.00765501	ENSDARG00000008200	1.11364	ugp2b
17	24446723	24450212	0.00765501	ENSDARG00000008200	1.80851	ugp2b
13	5874490	5893817	0.0299804	ENSDARG00000008372	0.885752	spred2b
13	5874490	5936640	0.0299804	ENSDARG00000008372	1.22222	spred2b
13	5897546	5919204	0.0299804	ENSDARG00000008372	1.07143	spred2b
13	5897546	5919230	0.0299804	ENSDARG00000008372	0.80543	spred2b
13	5897546	5936640	0.0299804	ENSDARG00000008372	1.09659	spred2b
4	20439177	20440395	0.030123	ENSDARG00000008398	0.985957	cacna1c
4	20439491	20440395	0.030123	ENSDARG00000008398	2.77778	cacna1c
4	20444268	20446338	0.0325517	ENSDARG00000008398	1.1674	cacna1c
4	20444268	20446776	0.0325517	ENSDARG00000008398	0.941073	cacna1c
4	20446364	20446776	0.0325517	ENSDARG00000008398	1.23037	cacna1c
4	20455029	20455942	0.0264877	ENSDARG00000008398	1.15411	cacna1c
4	20455029	20456603	0.0264877	ENSDARG00000008398	0.478261	cacna1c
4	20467622	20470017	0.0326327	ENSDARG00000008398	0.994497	cacna1c
4	20467628	20470017	0.0326327	ENSDARG00000008398	0.757679	cacna1c
1	46271988	46276014	0.040159	ENSDARG00000008413	0.915254	atp11a
1	46271988	46282729	0.040159	ENSDARG00000008413	3	atp11a
1	46276103	46282729	0.040159	ENSDARG00000008413	0.918159	atp11a
1	10824848	10826423	0.0188786	ENSDARG00000008487	0.952532	dmd
1	10824848	10828539	0.0188786	ENSDARG00000008487	3.5	dmd
1	10826448	10828539	0.0188786	ENSDARG00000008487	0.930108	dmd
6	39874591	39883505	0.00971538	ENSDARG00000008494	1.59116	myl6
6	39874591	39883633	0.00971538	ENSDARG00000008494	0.957888	myl6
6	39883540	39883633	0.00971538	ENSDARG00000008494	1.47934	myl6
2	43779318	43779458	0.00426101	ENSDARG00000008548	0.480769	arhgap12a
2	43779318	43782765	0.00426101	ENSDARG00000008548	1.34783	arhgap12a
2	43779318	43783957	0.00426101	ENSDARG00000008548	2	arhgap12a
2	43779541	43782765	0.00426101	ENSDARG00000008548	0.714286	arhgap12a
2	43779541	43783957	0.00426101	ENSDARG00000008548	0.78125	arhgap12a
2	43782830	43783957	0.00426101	ENSDARG00000008548	1.17391	arhgap12a
15	28894856	28896820	0.0100208	ENSDARG00000008808	1.46825	eml2
15	28894856	28898989	0.0100208	ENSDARG00000008808	1.03721	eml2
5	45274528	45274947	0.0462854	ENSDARG00000008904	0.932503	smarca2
5	45274528	45282868	0.0462854	ENSDARG00000008904	1.88462	smarca2
5	45274960	45282868	0.0462854	ENSDARG00000008904	0.906874	smarca2
12	18388616	18389118	0.00122167	ENSDARG00000009217	1.42609	tom1l2
12	18388616	18389720	0.00122167	ENSDARG00000009217	0.964461	tom1l2
12	18389177	18389720	0.00122167	ENSDARG00000009217	1.52137	tom1l2
5	63730270	63730436	0.00546572	ENSDARG00000009281	0.907832	dnm1b
5	63730270	63730865	0.00546572	ENSDARG00000009281	1.14679	dnm1b
5	63730270	63737674	0.00546572	ENSDARG00000009281	1.03527	dnm1b
5	63730486	63730865	0.00546572	ENSDARG00000009281	2.3	dnm1b
5	63730901	63735384	0.00546572	ENSDARG00000009281	1.25	dnm1b
5	63730901	63737674	0.00546572	ENSDARG00000009281	1.02403	dnm1b
5	48211633	48242523	0.0300437	ENSDARG00000009418	4.25	mef2cb
5	48211878	48242523	0.0300437	ENSDARG00000009418	1.04545	mef2cb
2	9553836	9580543	0.0210339	ENSDARG00000009488	0.605263	gipc2
2	9561196	9580543	0.0210339	ENSDARG00000009488	1.14286	gipc2
9	41607557	41612442	0.0135226	ENSDARG00000009567	0.666667	spegb
19	17402213	17402630	0.0364483	ENSDARG00000009594	1.06364	nr1d2b
19	17402213	17403408	0.0364483	ENSDARG00000009594	0.839535	nr1d2b
19	17402718	17403408	0.0364483	ENSDARG00000009594	1.07427	nr1d2b
11	2935414	2942882	0.0359761	ENSDARG00000009733	1.12121	kif21b
11	2935414	2958260	0.0359761	ENSDARG00000009733	2.73333	kif21b
11	2942920	2958260	0.0359761	ENSDARG00000009733	1.23171	kif21b
6	26894530	26894847	0.000377176	ENSDARG00000009830	0.75	hdlbpa
6	26894530	26895230	0.000377176	ENSDARG00000009830	1.03249	hdlbpa
6	26894530	26895689	0.000377176	ENSDARG00000009830	1.67628	hdlbpa
12	2504905	2505046	0.0209957	ENSDARG00000009870	1.54762	mapk8b
12	2504925	2505046	0.0209957	ENSDARG00000009870	0.4	mapk8b
12	2504945	2505046	0.0209957	ENSDARG00000009870	0.888889	mapk8b
12	2509885	2512060	0.00558584	ENSDARG00000009870	1.41584	mapk8b
12	2509885	2512382	0.00558584	ENSDARG00000009870	0.88697	mapk8b
10	23220621	23236008	0.00015386	ENSDARG00000009930	1.76744	cadm2a
10	23220621	23245946	0.00015386	ENSDARG00000009930	1.05603	cadm2a
10	23236118	23245946	0.00015386	ENSDARG00000009930	2.31746	cadm2a
5	36605391	36605927	0.0204667	ENSDARG00000009939	1.7069	micu2
5	36605391	36606111	0.0204667	ENSDARG00000009939	5.5	micu2
5	36605980	36606111	0.0204667	ENSDARG00000009939	1.61667	micu2
15	23219849	23243752	0.0307065	ENSDARG00000009958	1.22189	cbl
15	23220394	23243752	0.0307065	ENSDARG00000009958	5.66667	cbl
22	21855246	21866087	0.00422139	ENSDARG00000010002	0.987335	gna11a
22	21855246	21866507	0.00422139	ENSDARG00000010002	2.48276	gna11a
22	21866215	21868801	0.0112126	ENSDARG00000010002	1.07673	gna11a
22	21866635	21868801	0.0112126	ENSDARG00000010002	2.3913	gna11a
12	34908849	34981161	0.0364405	ENSDARG00000010018	0.555556	qki2
12	34908853	34981161	0.0364405	ENSDARG00000010018	2.22222	qki2
12	34953856	34981161	0.0364405	ENSDARG00000010018	1.58406	qki2
12	16957427	16959098	0.0364067	ENSDARG00000010098	1.11819	pank1b
12	16957427	16959103	0.0364067	ENSDARG00000010098	0.342857	pank1b
13	28737695	28737878	0.0317379	ENSDARG00000010137	1.07708	ldb1a
13	28737695	28737881	0.0317379	ENSDARG00000010137	1.38164	ldb1a
17	35187894	35188785	0.0399923	ENSDARG00000010181	1.08917	asap2a
17	35187894	35189260	0.0399923	ENSDARG00000010181	2.02703	asap2a
17	35188793	35189260	0.0399923	ENSDARG00000010181	1.04848	asap2a
17	35218672	35218796	0.0255491	ENSDARG00000010181	1.01681	asap2a
17	35218699	35218796	0.0255491	ENSDARG00000010181	1.73188	asap2a
5	43077164	43077254	0.0270924	ENSDARG00000010248	0.584906	wdr54
5	43077164	43077278	0.0270924	ENSDARG00000010248	1.04808	wdr54
9	38247527	38249246	0.00234401	ENSDARG00000010280	0.911366	clasp1a
9	38247527	38251354	0.00234401	ENSDARG00000010280	1.53125	clasp1a
9	38249269	38251354	0.00234401	ENSDARG00000010280	0.943694	clasp1a
9	38261647	38264514	0.0108338	ENSDARG00000010280	0.957153	clasp1a
9	38261647	38266090	0.0108338	ENSDARG00000010280	2.6	clasp1a
9	38264537	38266090	0.0108338	ENSDARG00000010280	0.966981	clasp1a
9	38273780	38276429	0.00117649	ENSDARG00000010280	0.880515	clasp1a
9	38273780	38277381	0.00117649	ENSDARG00000010280	1.2	clasp1a
9	38276569	38277381	0.00117649	ENSDARG00000010280	0.960071	clasp1a
13	42626738	42628373	0.042418	ENSDARG00000010400	0.978261	lrrfip2
13	42626738	42630884	0.042418	ENSDARG00000010400	1.16062	lrrfip2
13	42628474	42630884	0.042418	ENSDARG00000010400	0.388889	lrrfip2
13	42630574	42630884	0.042418	ENSDARG00000010400	1.07692	lrrfip2
20	27331301	27331525	0.0331478	ENSDARG00000010407	0.24	ppp4r4
20	27331301	27332239	0.0331478	ENSDARG00000010407	0.913392	ppp4r4
20	27352440	27352531	0.0488153	ENSDARG00000010407	0.93425	ppp4r4
20	27352445	27352531	0.0488153	ENSDARG00000010407	0.36	ppp4r4
16	12744002	12744302	0.000766131	ENSDARG00000010411	1.83333	epn1
16	12744002	12747416	0.000766131	ENSDARG00000010411	2.25	epn1
16	12744002	12748021	0.000766131	ENSDARG00000010411	0.924528	epn1
16	12744322	12747416	0.000766131	ENSDARG00000010411	2.7	epn1
16	12744322	12748021	0.000766131	ENSDARG00000010411	0.923077	epn1
16	12747487	12748021	0.000766131	ENSDARG00000010411	1.61111	epn1
10	17727825	17738163	0.0170536	ENSDARG00000010641	0.625	slc20a1b
13	4084311	4133125	0.000868058	ENSDARG00000010681	0.545455	tjap1
13	4084311	4133816	0.000868058	ENSDARG00000010681	1.23958	tjap1
8	39607758	39616264	0.0161268	ENSDARG00000010710	1.10185	msi1
8	39607758	39619087	0.0161268	ENSDARG00000010710	1.74299	msi1
8	39616298	39619087	0.0161268	ENSDARG00000010710	0.957447	msi1
14	33299144	33306422	0.00142781	ENSDARG00000010721	1.00308	sept6
14	33302764	33305346	0.00142781	ENSDARG00000010721	2.31429	sept6
14	33302764	33305839	0.00142781	ENSDARG00000010721	0.75	sept6
14	33302764	33306422	0.00142781	ENSDARG00000010721	1.9375	sept6
14	33305391	33306422	0.00142781	ENSDARG00000010721	2.86207	sept6
3	51653692	51654519	0.00141154	ENSDARG00000010727	0.621818	ttyh2l
3	51653692	51656640	0.00141154	ENSDARG00000010727	1.07123	ttyh2l
3	51654531	51656640	0.00141154	ENSDARG00000010727	0.666667	ttyh2l
13	31877472	31888440	0.0498357	ENSDARG00000010934	0.917568	syt14a
13	31877472	31913070	0.0498357	ENSDARG00000010934	0.5	syt14a
21	45055091	45057554	0.0232383	ENSDARG00000010945	0.960452	rapgef6
21	45055091	45057852	0.0232383	ENSDARG00000010945	1.70312	rapgef6
21	45057577	45057852	0.0232383	ENSDARG00000010945	0.994413	rapgef6
2	16181566	16184946	0.0142406	ENSDARG00000010956	0.826087	sh3glb1b
2	16181566	16184996	0.0142406	ENSDARG00000010956	1.21014	sh3glb1b
2	16181566	16189206	0.0142406	ENSDARG00000010956	1.51648	sh3glb1b
2	16188931	16189206	0.0142406	ENSDARG00000010956	0.884106	sh3glb1b
2	16191467	16191580	0.0371179	ENSDARG00000010956	1.00625	sh3glb1b
2	16191467	16191685	0.0371179	ENSDARG00000010956	1.51515	sh3glb1b
2	16191591	16191685	0.0371179	ENSDARG00000010956	0.987879	sh3glb1b
2	16199741	16202798	0.00064787	ENSDARG00000010956	1.75362	sh3glb1b
2	16199741	16204646	0.00064787	ENSDARG00000010956	0.994585	sh3glb1b
2	16203036	16204646	0.00064787	ENSDARG00000010956	1.43871	sh3glb1b
11	31236181	31236703	0.0243876	ENSDARG00000010978	0.864583	trmt1
11	31236181	31236773	0.0243876	ENSDARG00000010978	0.7	trmt1
11	31236181	31236802	0.0243876	ENSDARG00000010978	3.8	trmt1
16	39220872	39224423	0.029307	ENSDARG00000010981	0.952462	zdhhc3a
16	39220872	39232500	0.029307	ENSDARG00000010981	2	zdhhc3a
5	20960324	20966776	0.0063926	ENSDARG00000011065	0.91632	camk2b1
5	20963972	20966776	0.0063926	ENSDARG00000011065	1.91525	camk2b1
5	20966810	20978628	5.6231e-06	ENSDARG00000011065	0.790175	camk2b1
5	20966810	20981539	5.6231e-06	ENSDARG00000011065	0.983871	camk2b1
5	20966813	20978628	5.6231e-06	ENSDARG00000011065	1.02469	camk2b1
5	20966813	20981539	5.6231e-06	ENSDARG00000011065	1.16828	camk2b1
5	20978723	20981539	5.6231e-06	ENSDARG00000011065	0.796985	camk2b1
9	25408748	25419151	0.0156218	ENSDARG00000011188	0.849535	acvr2aa
9	25408748	25419199	0.0156218	ENSDARG00000011188	1.06703	acvr2aa
16	44793642	44799911	0.0448568	ENSDARG00000011333	1.09836	arhgap33
16	44797189	44799911	0.0448568	ENSDARG00000011333	3.66667	arhgap33
16	44833000	44838712	0.0171349	ENSDARG00000011333	1.65909	arhgap33
16	44833000	44848393	0.0171349	ENSDARG00000011333	0.963134	arhgap33
16	44833000	44876942	0.0171349	ENSDARG00000011333	1.18881	arhgap33
16	44833000	44878206	0.0171349	ENSDARG00000011333	1.22727	arhgap33
16	44838746	44848393	0.0171349	ENSDARG00000011333	2.3871	arhgap33
16	44848461	44876942	0.0171349	ENSDARG00000011333	0.976445	arhgap33
16	44848461	44878206	0.0171349	ENSDARG00000011333	1.43548	arhgap33
16	31923503	31924032	4.28601e-05	ENSDARG00000011405	2.39877	rps9
16	31923503	31924386	4.28601e-05	ENSDARG00000011405	1.30338	rps9
16	31924180	31924386	4.28601e-05	ENSDARG00000011405	2.39779	rps9
16	31924185	31924386	4.28601e-05	ENSDARG00000011405	1.73333	rps9
21	17580637	17585151	0.0352665	ENSDARG00000011459	1.03289	gsna
21	17580637	17587082	0.0352665	ENSDARG00000011459	1.41235	gsna
21	17585177	17587082	0.0352665	ENSDARG00000011459	1.13571	gsna
18	40381139	40381464	0.000851736	ENSDARG00000011533	1.15464	sema6dl
18	40381139	40382000	0.000851736	ENSDARG00000011533	2.35556	sema6dl
18	40381139	40383025	0.000851736	ENSDARG00000011533	1.19863	sema6dl
18	40381520	40382000	0.000851736	ENSDARG00000011533	2.18919	sema6dl
18	40381520	40383025	0.000851736	ENSDARG00000011533	0.989796	sema6dl
18	40382143	40383025	0.000851736	ENSDARG00000011533	1.62	sema6dl
18	40382155	40383025	0.000851736	ENSDARG00000011533	1.21978	sema6dl
21	15611424	15614772	0.0157031	ENSDARG00000011594	1.50725	smarcb1b
21	15611424	15615668	0.0157031	ENSDARG00000011594	1.26702	smarcb1b
21	15614783	15615668	0.0157031	ENSDARG00000011594	2.41026	smarcb1b
3	15395046	15396081	0.00363283	ENSDARG00000011597	0.920228	atxn2l
3	15395499	15396081	0.00363283	ENSDARG00000011597	1.58	atxn2l
19	10306542	10306690	0.0221099	ENSDARG00000011740	1.425	u2af2b
19	10306542	10306818	0.0221099	ENSDARG00000011740	1.06898	u2af2b
19	10306701	10306818	0.0221099	ENSDARG00000011740	1.80952	u2af2b
19	10306704	10306818	0.0221099	ENSDARG00000011740	1.36364	u2af2b
19	10314039	10314367	0.000466774	ENSDARG00000011740	0.991369	u2af2b
19	10314039	10318323	0.000466774	ENSDARG00000011740	1.67039	u2af2b
19	10314402	10318323	0.000466774	ENSDARG00000011740	1.01198	u2af2b
19	10318455	10318739	1.20653e-05	ENSDARG00000011740	1.97326	u2af2b
19	10318455	10323768	1.20653e-05	ENSDARG00000011740	1	u2af2b
19	10318759	10323768	1.20653e-05	ENSDARG00000011740	2.18286	u2af2b
5	23277212	23277680	0.00174345	ENSDARG00000011929	3.32759	plp1b
5	23277212	23279660	0.00174345	ENSDARG00000011929	2.49242	plp1b
5	23277212	23280034	0.00174345	ENSDARG00000011929	1.95467	plp1b
5	23279761	23280034	0.00174345	ENSDARG00000011929	2.45161	plp1b
5	23279764	23280034	0.00174345	ENSDARG00000011929	3.35294	plp1b
18	49969966	50028425	0.00215822	ENSDARG00000012005	0.861702	mob2b
18	50017026	50028425	0.00215822	ENSDARG00000012005	1.53271	mob2b
2	13252778	13254382	0.0235276	ENSDARG00000012021	1.07528	kdsr
2	13252778	13254686	0.0235276	ENSDARG00000012021	0.352941	kdsr
2	13252802	13254382	0.0235276	ENSDARG00000012021	0.466667	kdsr
19	41039044	41039142	0.0183305	ENSDARG00000012138	1.01513	sgce
19	41039044	41041929	0.0183305	ENSDARG00000012138	1.55311	sgce
19	41039176	41041929	0.0183305	ENSDARG00000012138	1.33333	sgce
19	41039179	41041929	0.0183305	ENSDARG00000012138	1.0064	sgce
13	25825666	25826314	0.0052555	ENSDARG00000012141	0.157895	papolg
13	25825668	25826314	0.0052555	ENSDARG00000012141	1.23351	papolg
15	46694464	46699100	0.0301391	ENSDARG00000012184	0.944268	zgc:162872
15	46694464	46704505	0.0301391	ENSDARG00000012184	0.285714	zgc:162872
15	46699492	46704505	0.0301391	ENSDARG00000012184	1.06593	zgc:162872
5	37751109	37751662	0.0260232	ENSDARG00000012219	1.06897	dpf2
5	37751109	37754079	0.0260232	ENSDARG00000012219	1.61353	dpf2
5	37751703	37754079	0.0260232	ENSDARG00000012219	1.136	dpf2
5	24040441	24041005	5.83739e-05	ENSDARG00000012387	1.22222	pdha1a
5	24040441	24043498	5.83739e-05	ENSDARG00000012387	0.969091	pdha1a
5	24040441	24044545	5.83739e-05	ENSDARG00000012387	1.42672	pdha1a
5	24041616	24043498	5.83739e-05	ENSDARG00000012387	1.72727	pdha1a
5	24043518	24044545	5.83739e-05	ENSDARG00000012387	0.972017	pdha1a
16	23531668	23535791	0.00427993	ENSDARG00000012389	1.10795	adar
16	23531668	23544106	0.00427993	ENSDARG00000012389	1	adar
16	23533796	23535791	0.00427993	ENSDARG00000012389	3.13636	adar
16	23539047	23544106	0.00427993	ENSDARG00000012389	1.24633	adar
12	23406728	23408988	0.00897156	ENSDARG00000012577	1.0541	waca
12	23406728	23408991	0.00897156	ENSDARG00000012577	0.802083	waca
21	6712393	6719601	0.00893522	ENSDARG00000012593	1.44186	col5a1
21	6712514	6719601	0.00893522	ENSDARG00000012593	4	col5a1
1	22856166	22858313	0.0275462	ENSDARG00000012672	0.795455	gtf2e2
1	22856166	22863986	0.0275462	ENSDARG00000012672	1.09432	gtf2e2
1	22861487	22863986	0.0275462	ENSDARG00000012672	0.344828	gtf2e2
2	10148573	10149579	0.0051565	ENSDARG00000012682	1.01176	pfn2l
2	10148573	10149902	0.0051565	ENSDARG00000012682	1.54366	pfn2l
2	10149677	10149902	0.0051565	ENSDARG00000012682	0.871795	pfn2l
4	16079026	16080671	0.0112788	ENSDARG00000012684	0.782419	atp2b1a
4	16079026	16080673	0.0112788	ENSDARG00000012684	0.767442	atp2b1a
4	16079026	16080750	0.0112788	ENSDARG00000012684	0.980952	atp2b1a
4	16079026	16081243	0.0112788	ENSDARG00000012684	1.07801	atp2b1a
4	16080836	16081243	0.0112788	ENSDARG00000012684	0.871897	atp2b1a
10	28487018	28492413	0.0462282	ENSDARG00000012699	0.818182	bbx
10	28487021	28492413	0.0462282	ENSDARG00000012699	1.13253	bbx
21	27370728	27371465	0.0293001	ENSDARG00000012723	1.27755	rbm14a
21	27370728	27371624	0.0293001	ENSDARG00000012723	0.901515	rbm14a
1	33687256	33687432	0.0421935	ENSDARG00000012763	1.04251	arl13b
1	33687256	33687435	0.0421935	ENSDARG00000012763	0.517241	arl13b
10	29179667	29182703	0.0214967	ENSDARG00000012866	1.018	picalma
10	29179667	29184366	0.0214967	ENSDARG00000012866	1.53744	picalma
10	29182714	29184366	0.0214967	ENSDARG00000012866	1.06019	picalma
10	29187960	29193912	0.00220193	ENSDARG00000012866	1.33333	picalma
10	29187960	29199117	0.00220193	ENSDARG00000012866	0.879487	picalma
10	29187960	29201607	0.00220193	ENSDARG00000012866	1.42727	picalma
10	29194064	29199117	0.00220193	ENSDARG00000012866	1	picalma
10	29199197	29201607	0.00220193	ENSDARG00000012866	0.904425	picalma
10	29201714	29204422	0.016492	ENSDARG00000012866	0.533333	picalma
10	29201714	29204576	0.016492	ENSDARG00000012866	1.34807	picalma
10	29201714	29204588	0.016492	ENSDARG00000012866	0.84345	picalma
10	29201714	29204609	0.016492	ENSDARG00000012866	1.13636	picalma
6	49749761	49751311	0.0262739	ENSDARG00000012871	1.08143	npepl1
6	49750698	49751311	0.0262739	ENSDARG00000012871	5	npepl1
17	33418544	33418892	0.000375764	ENSDARG00000012874	1.11765	snap23.1
17	33418544	33420439	0.000375764	ENSDARG00000012874	1.8841	snap23.1
17	33418963	33420439	0.000375764	ENSDARG00000012874	0.967033	snap23.1
2	16199741	16202798	0.00064787	ENSDARG00000012914	1.75362	arhgef4
2	16199741	16204646	0.00064787	ENSDARG00000012914	0.994585	arhgef4
2	16203036	16204646	0.00064787	ENSDARG00000012914	1.43871	arhgef4
2	16213031	16216290	0.017029	ENSDARG00000012914	0.965311	arhgef4
2	16213031	16221111	0.017029	ENSDARG00000012914	1.21659	arhgef4
15	30864648	30867560	0.0232683	ENSDARG00000012982	1.28455	nf1a
15	30864648	30874188	0.0232683	ENSDARG00000012982	0.996032	nf1a
15	30867613	30871889	0.0232683	ENSDARG00000012982	2.24	nf1a
15	30867613	30871955	0.0232683	ENSDARG00000012982	1.55	nf1a
15	30867613	30874188	0.0232683	ENSDARG00000012982	1.14894	nf1a
15	30872032	30874188	0.0232683	ENSDARG00000012982	1.15686	nf1a
2	21167672	21168218	0.0183113	ENSDARG00000013076	0.949367	bmi1b
2	21167672	21170177	0.0183113	ENSDARG00000013076	1.19114	bmi1b
11	25132559	25135816	0.00173362	ENSDARG00000013087	0.5	ndrg3a
11	25132559	25135840	0.00173362	ENSDARG00000013087	1.02083	ndrg3a
11	25132559	25138190	0.00173362	ENSDARG00000013087	1.24471	ndrg3a
11	25135878	25138190	0.00173362	ENSDARG00000013087	0.980096	ndrg3a
6	29217632	29221012	0.0318597	ENSDARG00000013144	1.48318	atp1b1a
6	29217858	29221012	0.0318597	ENSDARG00000013144	0.428571	atp1b1a
14	49351630	49360346	0.0463912	ENSDARG00000013335	1.22727	anxa6
14	49351645	49360346	0.0463912	ENSDARG00000013335	0.641509	anxa6
17	11608468	11658694	0.00770902	ENSDARG00000013343	1.2161	kif26ba
17	11644693	11658694	0.00770902	ENSDARG00000013343	0.806723	kif26ba
22	18542344	18544450	0.013644	ENSDARG00000013351	1.42113	cirbpb
22	18544107	18544450	0.013644	ENSDARG00000013351	1.09299	cirbpb
22	18544367	18544450	0.013644	ENSDARG00000013351	1.1506	cirbpb
5	25156913	25163859	0.00450744	ENSDARG00000013500	1.09059	abca2
5	25156913	25174327	0.00450744	ENSDARG00000013500	1.0625	abca2
5	25166519	25174327	0.00450744	ENSDARG00000013500	1.01471	abca2
5	25171434	25174327	0.00450744	ENSDARG00000013500	2.63333	abca2
12	48317163	48317415	0.0115006	ENSDARG00000013822	0.526316	anapc16
12	48317166	48317415	0.0115006	ENSDARG00000013822	1.50781	anapc16
15	31891016	31891256	9.13018e-05	ENSDARG00000013921	0.888551	frya
15	31891016	31893411	9.13018e-05	ENSDARG00000013921	1.52083	frya
15	31891264	31893411	9.13018e-05	ENSDARG00000013921	0.899204	frya
15	31900339	31903343	0.000181119	ENSDARG00000013921	0.808238	frya
15	31900339	31903611	0.000181119	ENSDARG00000013921	1.4281	frya
15	31903360	31903611	0.000181119	ENSDARG00000013921	0.813832	frya
13	5017892	5021480	2.70888e-07	ENSDARG00000013968	1.12167	psap
13	5017892	5022588	2.70888e-07	ENSDARG00000013968	2.279	psap
13	5021485	5022588	2.70888e-07	ENSDARG00000013968	1.13571	psap
20	19525019	19525407	0.0176891	ENSDARG00000014004	1.93103	eif2b4
20	19525019	19525584	0.0176891	ENSDARG00000014004	1.08011	eif2b4
20	19525448	19525584	0.0176891	ENSDARG00000014004	1.8	eif2b4
9	43639203	43644168	0.00638564	ENSDARG00000014008	1.19732	cwc22
9	43639203	43666488	0.00638564	ENSDARG00000014008	0.3	cwc22
21	6751873	6777202	0.022237	ENSDARG00000014053	1.21053	olfm1b
21	6751873	6782053	0.022237	ENSDARG00000014053	0.837205	olfm1b
21	6780730	6782053	0.022237	ENSDARG00000014053	0.990718	olfm1b
21	6785061	6785405	0.0176245	ENSDARG00000014053	0.923077	olfm1b
21	6785061	6789934	0.0176245	ENSDARG00000014053	1.0627	olfm1b
15	19729373	19732141	0.00293906	ENSDARG00000014137	0.934287	picalmb
15	19729373	19737656	0.00293906	ENSDARG00000014137	2.22727	picalmb
15	19732252	19737656	0.00293906	ENSDARG00000014137	0.959945	picalmb
9	34279681	34280329	0.0479954	ENSDARG00000014180	4.16667	ildr2
9	34279681	34283666	0.0479954	ENSDARG00000014180	1.66667	ildr2
9	34279684	34280329	0.0479954	ENSDARG00000014180	8	ildr2
9	34279684	34283666	0.0479954	ENSDARG00000014180	1.90411	ildr2
9	34280442	34283666	0.0479954	ENSDARG00000014180	2.42105	ildr2
8	7622482	7637595	0.012439	ENSDARG00000014218	1.1813	mecp2
8	7622485	7637595	0.012439	ENSDARG00000014218	4.4	mecp2
6	52285038	52285446	0.0106494	ENSDARG00000014239	2.12088	esyt1b
6	52285038	52287518	0.0106494	ENSDARG00000014239	0.900763	esyt1b
6	52285528	52287518	0.0106494	ENSDARG00000014239	2.26582	esyt1b
14	31856819	31858930	0.0275983	ENSDARG00000014244	0.743363	rbmx
14	31858388	31858930	0.0275983	ENSDARG00000014244	0.980392	rbmx
1	14188043	14190058	2.62314e-05	ENSDARG00000014273	1.3125	camk2d2
1	14188043	14190349	2.62314e-05	ENSDARG00000014273	0.711567	camk2d2
1	14188046	14190058	2.62314e-05	ENSDARG00000014273	0.88	camk2d2
1	14188046	14190349	2.62314e-05	ENSDARG00000014273	0.939988	camk2d2
7	39103121	39106979	0.000462558	ENSDARG00000014439	0.818369	dgkza
7	39103121	39107855	0.000462558	ENSDARG00000014439	2.375	dgkza
7	39107023	39107855	0.000462558	ENSDARG00000014439	0.799339	dgkza
2	36708490	36711149	0.00389858	ENSDARG00000014545	0.185185	golim4b
2	36708490	36712209	0.00389858	ENSDARG00000014545	3	golim4b
2	36711318	36712209	0.00389858	ENSDARG00000014545	0.772152	golim4b
16	6191651	6192080	2.81993e-11	ENSDARG00000014571	1.12903	ctnnb1
16	6191687	6192080	2.81993e-11	ENSDARG00000014571	0.939735	ctnnb1
16	6191687	6192211	2.81993e-11	ENSDARG00000014571	1.61608	ctnnb1
16	6192106	6192211	2.81993e-11	ENSDARG00000014571	0.952271	ctnnb1
16	6192109	6192211	2.81993e-11	ENSDARG00000014571	1.04167	ctnnb1
19	27658537	27658676	0.0086025	ENSDARG00000014588	1.09283	adcy2b
19	27658537	27658685	0.0086025	ENSDARG00000014588	0.428571	adcy2b
21	8456145	8458931	0.0020093	ENSDARG00000014592	1.07143	dennd1a
21	8456145	8462039	0.0020093	ENSDARG00000014592	1.00638	dennd1a
21	8459017	8462039	0.0020093	ENSDARG00000014592	4.375	dennd1a
6	9983316	9985081	2.10936e-06	ENSDARG00000014875	0.924842	abi2b
6	9983316	9985206	2.10936e-06	ENSDARG00000014875	2.19549	abi2b
6	9985098	9985206	2.10936e-06	ENSDARG00000014875	0.918935	abi2b
6	9985303	9993054	0.000206068	ENSDARG00000014875	1.82564	abi2b
6	9985303	9997556	0.000206068	ENSDARG00000014875	0.910284	abi2b
6	9985303	9997559	0.000206068	ENSDARG00000014875	1.27907	abi2b
6	9993200	9997556	0.000206068	ENSDARG00000014875	1.345	abi2b
6	9997677	10000853	0.0366774	ENSDARG00000014875	0.857143	abi2b
6	9997677	10003531	0.0366774	ENSDARG00000014875	1.81301	abi2b
6	10001086	10003531	0.0366774	ENSDARG00000014875	0.859091	abi2b
14	33473994	33476946	0.00133276	ENSDARG00000014914	0.9819	lamp2
14	33474384	33476946	0.00133276	ENSDARG00000014914	1.81818	lamp2
14	33476026	33476946	0.00133276	ENSDARG00000014914	1.5814	lamp2
2	32002918	32005348	0.0441157	ENSDARG00000014969	0.911883	ankhb
2	32002918	32005351	0.0441157	ENSDARG00000014969	4.33333	ankhb
17	14488409	14493033	0.0040648	ENSDARG00000015059	1.04803	daam1a
17	14488409	14493269	0.0040648	ENSDARG00000015059	1.51623	daam1a
17	14493059	14493269	0.0040648	ENSDARG00000015059	1.03214	daam1a
17	14523699	14558637	0.0201141	ENSDARG00000015059	1.3883	daam1a
17	14523699	14591639	0.0201141	ENSDARG00000015059	1.04336	daam1a
6	3869767	3869852	0.0459135	ENSDARG00000015126	1.08776	gorasp2
6	3869767	3869891	0.0459135	ENSDARG00000015126	0.644444	gorasp2
8	20438996	20440188	0.0225888	ENSDARG00000015164	1.33647	mknk2b
8	20439110	20440188	0.0225888	ENSDARG00000015164	0.826772	mknk2b
11	30219732	30220116	0.019638	ENSDARG00000015240	0.976007	cdkl5
11	30219732	30221132	0.019638	ENSDARG00000015240	0.797101	cdkl5
11	30220217	30221132	0.019638	ENSDARG00000015240	1.03085	cdkl5
2	17371455	17374035	0.0253155	ENSDARG00000015252	4	st3gal3b
2	17371455	17392629	0.0253155	ENSDARG00000015252	1.18974	st3gal3b
8	20048596	20050754	0.030516	ENSDARG00000015356	0.983607	fcho1
8	20048596	20053472	0.030516	ENSDARG00000015356	0.753623	fcho1
8	20048596	20053475	0.030516	ENSDARG00000015356	1	fcho1
8	20048596	20053478	0.030516	ENSDARG00000015356	0.375	fcho1
7	71286855	71290387	0.0154291	ENSDARG00000015392	1.5443	dhx15
7	71286863	71290387	0.0154291	ENSDARG00000015392	0.959712	dhx15
7	71287038	71290387	0.0154291	ENSDARG00000015392	0.694444	dhx15
7	12928186	12931243	0.00475303	ENSDARG00000015551	1.38194	fth1a
7	12928186	12931399	0.00475303	ENSDARG00000015551	0.983306	fth1a
7	12931316	12931399	0.00475303	ENSDARG00000015551	1.16206	fth1a
14	49376325	49385774	0.0177828	ENSDARG00000015653	2.36047	tnip1
14	49382278	49385774	0.0177828	ENSDARG00000015653	1.07759	tnip1
4	14684850	14687657	0.00787041	ENSDARG00000015985	1.08807	abcc9
4	14684850	14689364	0.00787041	ENSDARG00000015985	1.15	abcc9
4	14687695	14688337	0.00787041	ENSDARG00000015985	0.942982	abcc9
4	14687695	14689364	0.00787041	ENSDARG00000015985	2.35714	abcc9
4	14688372	14689364	0.00787041	ENSDARG00000015985	1.0625	abcc9
4	14711198	14711821	0.00375321	ENSDARG00000015985	1.11468	abcc9
4	14711198	14713636	0.00375321	ENSDARG00000015985	2.10435	abcc9
4	14712002	14713636	0.00375321	ENSDARG00000015985	1.05069	abcc9
12	2849425	2852465	0.0366787	ENSDARG00000015989	0.380952	zdhhc16b
12	2849425	2898521	0.0366787	ENSDARG00000015989	1.06395	zdhhc16b
20	45694444	45698148	0.00100864	ENSDARG00000016011	1.03554	gpcpd1
20	45694444	45705917	0.00100864	ENSDARG00000016011	2.11538	gpcpd1
20	45698223	45698345	0.00100864	ENSDARG00000016011	0.52	gpcpd1
20	45698223	45705917	0.00100864	ENSDARG00000016011	1.02845	gpcpd1
20	45698376	45705917	0.00100864	ENSDARG00000016011	0.238095	gpcpd1
8	52331937	52334521	0.0311486	ENSDARG00000016016	1.67191	dbnlb
8	52331937	52336841	0.0311486	ENSDARG00000016016	0.986339	dbnlb
8	52334595	52336841	0.0311486	ENSDARG00000016016	1.6466	dbnlb
8	52336958	52339781	9.2376e-08	ENSDARG00000016016	1.00559	dbnlb
8	52336958	52342317	9.2376e-08	ENSDARG00000016016	2.16981	dbnlb
8	52336958	52342534	9.2376e-08	ENSDARG00000016016	1.00577	dbnlb
8	52339873	52342317	9.2376e-08	ENSDARG00000016016	1.71429	dbnlb
8	52339873	52342534	9.2376e-08	ENSDARG00000016016	0.770115	dbnlb
8	52342388	52342534	9.2376e-08	ENSDARG00000016016	1.76703	dbnlb
14	30993327	30998767	0.00116939	ENSDARG00000016085	1.12975	mbnl3
14	30993327	31013974	0.00116939	ENSDARG00000016085	1.03077	mbnl3
14	30993330	30998767	0.00116939	ENSDARG00000016085	0.962567	mbnl3
14	30993330	31013974	0.00116939	ENSDARG00000016085	1.0625	mbnl3
14	30998861	31006192	0.00116939	ENSDARG00000016085	1.75556	mbnl3
14	30998861	31013974	0.00116939	ENSDARG00000016085	0.947484	mbnl3
14	31006299	31013974	0.00116939	ENSDARG00000016085	1.89796	mbnl3
15	9022788	9031921	0.013443	ENSDARG00000016088	4.25	rtn2a
15	9022788	9033818	0.013443	ENSDARG00000016088	0.92033	rtn2a
2	56191056	56194040	0.00315505	ENSDARG00000016302	0.971722	upf1
2	56191059	56194040	0.00315505	ENSDARG00000016302	1.50667	upf1
6	12606996	12614726	0.00161217	ENSDARG00000016311	1.06186	dock9b
6	12606996	12617232	0.00161217	ENSDARG00000016311	2.43478	dock9b
6	12614731	12617232	0.00161217	ENSDARG00000016311	1.02857	dock9b
6	12635552	12644491	0.00022277	ENSDARG00000016311	0.6875	dock9b
6	12635552	12648524	0.00022277	ENSDARG00000016311	0.71875	dock9b
6	12635621	12644491	0.00022277	ENSDARG00000016311	0.658537	dock9b
6	12635621	12648524	0.00022277	ENSDARG00000016311	2.32143	dock9b
6	12714019	12722247	0.00569286	ENSDARG00000016311	2.30769	dock9b
6	12714019	12738071	0.00569286	ENSDARG00000016311	0.695652	dock9b
6	12714019	12788250	0.00569286	ENSDARG00000016311	0.772727	dock9b
6	39552127	39552242	0.00965486	ENSDARG00000016348	0.872157	dip2bb
6	39552127	39552387	0.00965486	ENSDARG00000016348	1.86667	dip2bb
6	39552265	39552387	0.00965486	ENSDARG00000016348	0.872186	dip2bb
12	3944586	3944818	7.81642e-05	ENSDARG00000016443	1.47592	eif3c
12	3944586	3944833	7.81642e-05	ENSDARG00000016443	1.13636	eif3c
12	3944586	3945036	7.81642e-05	ENSDARG00000016443	0.991521	eif3c
12	3944868	3945036	7.81642e-05	ENSDARG00000016443	1.44066	eif3c
2	7720232	7720720	0.0147323	ENSDARG00000016477	1.02396	eif4a2
2	7720317	7720720	0.0147323	ENSDARG00000016477	1.56383	eif4a2
20	14686633	14689786	0.022056	ENSDARG00000016532	0.655172	suco
20	14686633	14694748	0.022056	ENSDARG00000016532	1.11111	suco
20	14686636	14689786	0.022056	ENSDARG00000016532	1.21172	suco
20	14686636	14694748	0.022056	ENSDARG00000016532	0.903448	suco
20	14689838	14694748	0.022056	ENSDARG00000016532	1.02703	suco
20	14689841	14694748	0.022056	ENSDARG00000016532	1.13851	suco
20	14713450	14713775	0.000561988	ENSDARG00000016532	1.03818	suco
20	14713450	14718738	0.000561988	ENSDARG00000016532	2.16418	suco
20	14713795	14718738	0.000561988	ENSDARG00000016532	1.04118	suco
11	26707816	26710568	0.0314048	ENSDARG00000016551	1.04636	iqsec1b
11	26707816	26714294	0.0314048	ENSDARG00000016551	1.925	iqsec1b
11	26710617	26714294	0.0314048	ENSDARG00000016551	1.12234	iqsec1b
16	31287803	31288437	0.000101216	ENSDARG00000016573	2.67742	mroh1
16	31287803	31290325	0.000101216	ENSDARG00000016573	1.15714	mroh1
16	31288463	31290325	0.000101216	ENSDARG00000016573	2.60606	mroh1
18	22948081	22958464	0.0284574	ENSDARG00000016676	3.2	gnao1a
18	22948081	22971063	0.0284574	ENSDARG00000016676	0.972236	gnao1a
18	22955546	22958464	0.0284574	ENSDARG00000016676	0.909091	gnao1a
4	4249692	4256122	0.0251289	ENSDARG00000016691	7	cd9b
4	4249692	4258879	0.0251289	ENSDARG00000016691	1.14602	cd9b
4	4249692	4258941	0.0251289	ENSDARG00000016691	0.897959	cd9b
20	37930929	37933091	0.0188865	ENSDARG00000016743	1.46018	angel2
20	37930929	37934009	0.0188865	ENSDARG00000016743	0.990291	angel2
4	2675364	2685587	0.00891966	ENSDARG00000016749	0.950292	slco1c1
4	2679429	2685587	0.00891966	ENSDARG00000016749	2.47059	slco1c1
1	44894714	44894781	0.00544262	ENSDARG00000016835	0.81457	tcirg1a
1	44894714	44911405	0.00544262	ENSDARG00000016835	1.03524	tcirg1a
1	44894899	44911405	0.00544262	ENSDARG00000016835	0.987915	tcirg1a
12	38680717	38683337	0.00841351	ENSDARG00000016934	0.75	ttyh2
12	38680717	38687324	0.00841351	ENSDARG00000016934	1.46721	ttyh2
12	38683363	38687324	0.00841351	ENSDARG00000016934	0.778689	ttyh2
18	40764887	40772085	0.0306822	ENSDARG00000017105	1.3481	vaspb
18	40771917	40772085	0.0306822	ENSDARG00000017105	7.66667	vaspb
16	45977862	45980506	0.0171938	ENSDARG00000017220	1.47059	otud7b
16	45977868	45980506	0.0171938	ENSDARG00000017220	0.939759	otud7b
20	29744041	29748212	0.0401861	ENSDARG00000017338	1.00343	kidins220b
20	29745694	29748212	0.0401861	ENSDARG00000017338	1.42731	kidins220b
20	29770179	29775031	0.00297255	ENSDARG00000017338	1.9403	kidins220b
20	29770179	29777485	0.00297255	ENSDARG00000017338	2	kidins220b
20	29770179	29777488	0.00297255	ENSDARG00000017338	0.901639	kidins220b
20	29770179	29779775	0.00297255	ENSDARG00000017338	0.947556	kidins220b
20	29775153	29777485	0.00297255	ENSDARG00000017338	2.13636	kidins220b
20	29775153	29777488	0.00297255	ENSDARG00000017338	1.46269	kidins220b
20	29775153	29779775	0.00297255	ENSDARG00000017338	1.57576	kidins220b
20	29777517	29779775	0.00297255	ENSDARG00000017338	1.04436	kidins220b
5	19162190	19162367	0.00999671	ENSDARG00000017391	1	unc13ba
5	19162190	19165949	0.00999671	ENSDARG00000017391	2.82143	unc13ba
5	19162372	19165949	0.00999671	ENSDARG00000017391	1.01648	unc13ba
16	31621782	31622518	0.0253111	ENSDARG00000017427	4	phf20l1
16	31621782	31622718	0.0253111	ENSDARG00000017427	1.17557	phf20l1
9	35176169	35210813	0.0269081	ENSDARG00000017466	0.92112	ncam2
9	35176172	35210813	0.0269081	ENSDARG00000017466	1.15931	ncam2
9	35205297	35210813	0.0269081	ENSDARG00000017466	1.0137	ncam2
17	19614335	19615718	0.000354212	ENSDARG00000017569	0.876923	reep3a
17	19614335	19616735	0.000354212	ENSDARG00000017569	1.70803	reep3a
17	19615738	19616735	0.000354212	ENSDARG00000017569	1.42857	reep3a
17	19615741	19616735	0.000354212	ENSDARG00000017569	0.842697	reep3a
1	17449284	17449608	0.0263132	ENSDARG00000017591	1.04633	fat1a
1	17449284	17451911	0.0263132	ENSDARG00000017591	2.08974	fat1a
1	17449676	17451911	0.0263132	ENSDARG00000017591	1.01095	fat1a
1	17515207	17516983	0.00126391	ENSDARG00000017591	0.991438	fat1a
1	17515207	17519872	0.00126391	ENSDARG00000017591	1.19048	fat1a
1	17515207	17520376	0.00126391	ENSDARG00000017591	3.27273	fat1a
1	17515207	17521838	0.00126391	ENSDARG00000017591	1.83453	fat1a
1	17517043	17519872	0.00126391	ENSDARG00000017591	0.949541	fat1a
1	17517043	17520376	0.00126391	ENSDARG00000017591	1	fat1a
1	17519931	17520376	0.00126391	ENSDARG00000017591	0.893204	fat1a
1	17519931	17521838	0.00126391	ENSDARG00000017591	1.25	fat1a
1	17520411	17521838	0.00126391	ENSDARG00000017591	0.997525	fat1a
15	28686596	28692779	0.048247	ENSDARG00000017673	1.15828	nova2
15	28686596	28698507	0.048247	ENSDARG00000017673	1.02258	nova2
15	28686596	28698509	0.048247	ENSDARG00000017673	0.833333	nova2
15	28692841	28698507	0.048247	ENSDARG00000017673	1.16906	nova2
5	4281758	4284220	0.0178402	ENSDARG00000017762	1.64828	srrt
5	4281758	4287350	0.0178402	ENSDARG00000017762	1.02577	srrt
5	4284293	4287350	0.0178402	ENSDARG00000017762	1.59375	srrt
20	39213968	39214829	0.047689	ENSDARG00000017982	1	cyp39a1
20	39213968	39214874	0.047689	ENSDARG00000017982	2.69309	cyp39a1
4	1516792	1538506	2.09089e-06	ENSDARG00000018149	0.982716	slc38a4
4	1516792	1538509	2.09089e-06	ENSDARG00000018149	0.741176	slc38a4
4	1517312	1538506	2.09089e-06	ENSDARG00000018149	0.897436	slc38a4
4	1517312	1538509	2.09089e-06	ENSDARG00000018149	0.428571	slc38a4
4	1530343	1538506	2.09089e-06	ENSDARG00000018149	2.35484	slc38a4
4	1530343	1538509	2.09089e-06	ENSDARG00000018149	2.61905	slc38a4
16	25683958	25688687	0.0430275	ENSDARG00000018425	1.25706	ddx61
16	25683958	25688710	0.0430275	ENSDARG00000018425	3.6	ddx61
16	17586070	17586570	0.0181977	ENSDARG00000018432	1.18771	m6pr
16	17586070	17586677	0.0181977	ENSDARG00000018432	3.22222	m6pr
22	2922029	2928941	0.0395592	ENSDARG00000018476	1.25981	pak2b
22	2922143	2928941	0.0395592	ENSDARG00000018476	3.08	pak2b
20	25550642	25550765	0.0257273	ENSDARG00000018485	7	cyp2v1
20	25550642	25550776	0.0257273	ENSDARG00000018485	1.50352	cyp2v1
12	17161709	17170107	0.013957	ENSDARG00000018529	0.666667	lipf
12	17161709	17171253	0.013957	ENSDARG00000018529	1.51832	lipf
12	17170153	17171253	0.013957	ENSDARG00000018529	0.5	lipf
4	2056134	2056519	0.014298	ENSDARG00000018618	1.24782	cpsf6
4	2056134	2056558	0.014298	ENSDARG00000018618	1.04418	cpsf6
4	7666861	7698922	0.0176785	ENSDARG00000018688	0.642857	elk3
4	7677715	7698922	0.0176785	ENSDARG00000018688	1.96939	elk3
9	17935844	17940079	0.0152667	ENSDARG00000018716	0.900073	dgkh
9	17935844	17952131	0.0152667	ENSDARG00000018716	1.09247	dgkh
9	17940209	17952131	0.0152667	ENSDARG00000018716	0.845213	dgkh
1	50111748	50126157	0.0137953	ENSDARG00000018721	2.25	npnta
1	50111748	50131919	0.0137953	ENSDARG00000018721	0.981447	npnta
1	50126207	50131919	0.0137953	ENSDARG00000018721	2.46154	npnta
8	49749169	49749262	0.000597945	ENSDARG00000018914	1.56967	hnrnpk
8	49749169	49751781	0.000597945	ENSDARG00000018914	0.942948	hnrnpk
8	49749297	49751781	0.000597945	ENSDARG00000018914	1.48677	hnrnpk
21	13177532	13178960	0.000377721	ENSDARG00000019231	0.935816	sptan1
21	13177532	13181799	0.000377721	ENSDARG00000019231	1.78352	sptan1
21	13179019	13181799	0.000377721	ENSDARG00000019231	0.939737	sptan1
21	13190602	13190839	0.00334971	ENSDARG00000019231	1.01023	sptan1
21	13190602	13193617	0.00334971	ENSDARG00000019231	1.92254	sptan1
21	13190853	13193617	0.00334971	ENSDARG00000019231	1.01543	sptan1
21	13208581	13210195	0.00921451	ENSDARG00000019231	0.988194	sptan1
21	13208581	13212528	0.00921451	ENSDARG00000019231	2.01515	sptan1
21	13210212	13212528	0.00921451	ENSDARG00000019231	0.99009	sptan1
9	34951028	34954984	0.0281991	ENSDARG00000019293	1.03131	tfdp1a
9	34952313	34954984	0.0281991	ENSDARG00000019293	1.6875	tfdp1a
9	34952383	34954984	0.0281991	ENSDARG00000019293	1.98592	tfdp1a
13	15658150	15658295	0.000199578	ENSDARG00000019345	1.03571	mark3a
13	15658150	15661578	0.000199578	ENSDARG00000019345	0.930594	mark3a
13	15658150	15665839	0.000199578	ENSDARG00000019345	1.11864	mark3a
13	15658150	15667585	0.000199578	ENSDARG00000019345	1.19753	mark3a
13	15658321	15661578	0.000199578	ENSDARG00000019345	0.806452	mark3a
13	15658321	15667585	0.000199578	ENSDARG00000019345	1.31933	mark3a
13	15661687	15665138	0.000199578	ENSDARG00000019345	0.523179	mark3a
13	15661687	15665839	0.000199578	ENSDARG00000019345	0.85721	mark3a
13	15661687	15667585	0.000199578	ENSDARG00000019345	0.873684	mark3a
13	15665194	15665839	0.000199578	ENSDARG00000019345	0.483444	mark3a
13	15665883	15667585	0.000199578	ENSDARG00000019345	0.89391	mark3a
20	18396232	18398714	0.000405284	ENSDARG00000019383	0.853786	cdc42bpb
20	18396232	18406646	0.000405284	ENSDARG00000019383	1.51163	cdc42bpb
20	18398905	18406646	0.000405284	ENSDARG00000019383	0.992453	cdc42bpb
4	16882707	16932928	0.0296504	ENSDARG00000019420	2.45455	etnk1
19	41884952	41885066	0.00175643	ENSDARG00000019426	0.880666	trioa
19	41884952	41888413	0.00175643	ENSDARG00000019426	1.70652	trioa
19	41884961	41885066	0.00175643	ENSDARG00000019426	0.45	trioa
19	41885095	41888413	0.00175643	ENSDARG00000019426	0.871828	trioa
19	41960809	41961008	0.0459361	ENSDARG00000019426	0.909699	trioa
19	41960809	41961055	0.0459361	ENSDARG00000019426	1.58333	trioa
19	41960809	41961130	0.0459361	ENSDARG00000019426	1.42308	trioa
19	41960809	41964249	0.0459361	ENSDARG00000019426	1.02941	trioa
2	16466748	16469896	0.00243287	ENSDARG00000019526	2.5	agfg1b
2	16466748	16472164	0.00243287	ENSDARG00000019526	1.06369	agfg1b
2	16470012	16472164	0.00243287	ENSDARG00000019526	2.55556	agfg1b
14	40852609	40852950	0.0269512	ENSDARG00000019572	1.85714	taf7
14	40852782	40852950	0.0269512	ENSDARG00000019572	1.14462	taf7
2	52407156	52410210	0.0364759	ENSDARG00000019588	0.967819	chico
2	52407159	52410210	0.0364759	ENSDARG00000019588	1.19948	chico
22	18929642	18933443	0.0072608	ENSDARG00000019881	Inf	bsg
22	18929642	18935005	0.0072608	ENSDARG00000019881	1.13167	bsg
22	18933793	18935005	0.0072608	ENSDARG00000019881	90	bsg
22	18938900	18939025	9.54357e-05	ENSDARG00000019881	0.689655	bsg
22	18938900	18942342	9.54357e-05	ENSDARG00000019881	1.21899	bsg
22	18938900	18942354	9.54357e-05	ENSDARG00000019881	0.952274	bsg
22	18939045	18942342	9.54357e-05	ENSDARG00000019881	0.883721	bsg
22	18939140	18942342	9.54357e-05	ENSDARG00000019881	0.655172	bsg
2	58551167	58560069	6.77711e-07	ENSDARG00000019917	0.968105	epb41l3b
2	58551167	58562273	6.77711e-07	ENSDARG00000019917	4.03627	epb41l3b
2	58560110	58562273	6.77711e-07	ENSDARG00000019917	0.904192	epb41l3b
16	33091451	33092844	0.00173463	ENSDARG00000019962	0.896259	dop1a
16	33091478	33092844	0.00173463	ENSDARG00000019962	2.28571	dop1a
13	36598700	36598916	0.0374978	ENSDARG00000020311	0.657143	cnih1
13	36598700	36603275	0.0374978	ENSDARG00000020311	1.00139	cnih1
13	36598963	36603275	0.0374978	ENSDARG00000020311	0.686869	cnih1
3	46480029	46482634	0.049237	ENSDARG00000020326	1.75	tyk2
3	46480029	46493647	0.049237	ENSDARG00000020326	1.19005	tyk2
3	46482737	46493647	0.049237	ENSDARG00000020326	2.86667	tyk2
11	23365254	23368729	0.00187689	ENSDARG00000020328	1.01115	plekha6
11	23365254	23374772	0.00187689	ENSDARG00000020328	1.69512	plekha6
11	23365254	23375140	0.00187689	ENSDARG00000020328	0.97619	plekha6
11	23368809	23374772	0.00187689	ENSDARG00000020328	0.941935	plekha6
11	23368809	23375140	0.00187689	ENSDARG00000020328	1.03175	plekha6
11	23374825	23375140	0.00187689	ENSDARG00000020328	1.41912	plekha6
11	23382306	23403805	0.00765992	ENSDARG00000020328	1.11134	plekha6
11	23382387	23403805	0.00765992	ENSDARG00000020328	1.95775	plekha6
11	23403905	23404012	0.0223125	ENSDARG00000020328	0.702128	plekha6
11	23403905	23419439	0.0223125	ENSDARG00000020328	1.23035	plekha6
19	42720261	42735211	0.0100647	ENSDARG00000020345	1.13188	clasp2
19	42723892	42735211	0.0100647	ENSDARG00000020345	1.08311	clasp2
19	42732848	42735211	0.0100647	ENSDARG00000020345	0.911215	clasp2
19	42758670	42761803	0.00755835	ENSDARG00000020345	1.01495	clasp2
19	42758670	42764728	0.00755835	ENSDARG00000020345	1.42075	clasp2
19	42761829	42762369	0.00755835	ENSDARG00000020345	1.125	clasp2
19	42761829	42764728	0.00755835	ENSDARG00000020345	0.991276	clasp2
19	42762395	42764728	0.00755835	ENSDARG00000020345	1.12685	clasp2
19	42770096	42773296	0.000265908	ENSDARG00000020345	0.983316	clasp2
19	42770096	42773444	0.000265908	ENSDARG00000020345	1.56962	clasp2
19	42770096	42773447	0.000265908	ENSDARG00000020345	1.44966	clasp2
19	42773319	42773444	0.000265908	ENSDARG00000020345	0.954545	clasp2
19	42773319	42773447	0.000265908	ENSDARG00000020345	1.00151	clasp2
19	42774803	42775504	0.00101663	ENSDARG00000020345	2.48571	clasp2
19	42774803	42778901	0.00101663	ENSDARG00000020345	1.04502	clasp2
19	42774803	42782187	0.00101663	ENSDARG00000020345	0.996422	clasp2
19	42775560	42778901	0.00101663	ENSDARG00000020345	2	clasp2
19	42778903	42782187	0.00101663	ENSDARG00000020345	1.05474	clasp2
5	24758033	24766108	0.0129771	ENSDARG00000020621	1.84783	ap1b1
5	24758033	24768716	0.0129771	ENSDARG00000020621	0.980532	ap1b1
5	24766116	24768716	0.0129771	ENSDARG00000020621	1.61702	ap1b1
9	25840763	25861143	0.0124468	ENSDARG00000020642	1.48387	gtdc1
9	25853785	25861143	0.0124468	ENSDARG00000020642	0.633028	gtdc1
20	32153267	32225436	0.00380295	ENSDARG00000020693	0.908537	sesn1
20	32224620	32225436	0.00380295	ENSDARG00000020693	1.48184	sesn1
14	40757105	40759606	0.0186858	ENSDARG00000020759	3.6	elf1
14	40757108	40759606	0.0186858	ENSDARG00000020759	1.44318	elf1
20	213144	221881	0.0300468	ENSDARG00000020785	0.545455	lama4
20	219292	221881	0.0300468	ENSDARG00000020785	1.80892	lama4
21	25601582	25604510	0.0207284	ENSDARG00000020811	1	efemp2b/efemp2b
21	25601673	25604510	0.0207284	ENSDARG00000020811	1.6087	efemp2b/efemp2b
21	25601673	25606733	0.0207284	ENSDARG00000020811	1.25	efemp2b/efemp2b
21	25601718	25604510	0.0207284	ENSDARG00000020811	2.25	efemp2b/efemp2b
9	47503112	47530984	0.0408291	ENSDARG00000020845	0.7	tns1b
9	47503112	47543554	0.0408291	ENSDARG00000020845	1.56332	tns1b
15	45552735	45554984	0.0411477	ENSDARG00000020891	1.0299	LO018197.1
15	45552735	45554988	0.0411477	ENSDARG00000020891	0.421053	LO018197.1
5	37776291	37778751	0.00480239	ENSDARG00000020924	0.428571	myo1ca
5	37776291	37794023	0.00480239	ENSDARG00000020924	1.37037	myo1ca
5	37778776	37794023	0.00480239	ENSDARG00000020924	0.363636	myo1ca
5	37785409	37794023	0.00480239	ENSDARG00000020924	1.6129	myo1ca
17	29332591	29334134	0.027986	ENSDARG00000021151	1.01012	ptpreb
17	29334047	29334134	0.027986	ENSDARG00000021151	2.07692	ptpreb
3	16257628	16285713	0.0220988	ENSDARG00000021195	1.11111	st8sia6
3	16257628	16287256	0.0220988	ENSDARG00000021195	1.02381	st8sia6
3	16257628	16289687	0.0220988	ENSDARG00000021195	0.723684	st8sia6
15	31167085	31167457	0.0495369	ENSDARG00000021343	1.10976	wsb1
15	31167085	31167467	0.0495369	ENSDARG00000021343	0.916667	wsb1
15	31167085	31169575	0.0495369	ENSDARG00000021343	0.745098	wsb1
15	31167085	31170727	0.0495369	ENSDARG00000021343	1.51464	wsb1
15	31167570	31169575	0.0495369	ENSDARG00000021343	0.959184	wsb1
15	31167570	31170727	0.0495369	ENSDARG00000021343	1.85714	wsb1
15	31169746	31170727	0.0495369	ENSDARG00000021343	0.947149	wsb1
15	43928929	43931142	0.0460037	ENSDARG00000021383	0.857143	naalad2
15	43928929	43931351	0.0460037	ENSDARG00000021383	2	naalad2
15	43931261	43931351	0.0460037	ENSDARG00000021383	0.969419	naalad2
20	21441963	21447792	0.000445379	ENSDARG00000021389	2.08791	jag2b
20	21441963	21448214	0.000445379	ENSDARG00000021389	0.916667	jag2b
20	21447905	21448214	0.000445379	ENSDARG00000021389	1.44961	jag2b
8	1222616	1222739	0.000152582	ENSDARG00000021483	0.993191	cdc14b
8	1222616	1226798	0.000152582	ENSDARG00000021483	1.84615	cdc14b
8	1222616	1226809	0.000152582	ENSDARG00000021483	1.76471	cdc14b
8	1222616	1230317	0.000152582	ENSDARG00000021483	2.10811	cdc14b
8	1222804	1230317	0.000152582	ENSDARG00000021483	1.03859	cdc14b
8	1226991	1230317	0.000152582	ENSDARG00000021483	2.04762	cdc14b
8	1265755	1265948	0.0226719	ENSDARG00000021483	2.7931	cdc14b
8	1265755	1266978	0.0226719	ENSDARG00000021483	1.18454	cdc14b
12	34051995	34145654	0.0168132	ENSDARG00000021488	2.09091	cyth1b
12	34074146	34145654	0.0168132	ENSDARG00000021488	1.2459	cyth1b
12	34119654	34145654	0.0168132	ENSDARG00000021488	1.0367	cyth1b
12	34127791	34145654	0.0168132	ENSDARG00000021488	0.784355	cyth1b
5	29296921	29299539	0.0129377	ENSDARG00000021735	1.04156	cacna1ba
5	29296926	29299539	0.0129377	ENSDARG00000021735	0.770186	cacna1ba
5	29320060	29321392	6.50905e-05	ENSDARG00000021735	1.68182	cacna1ba
5	29320060	29325547	6.50905e-05	ENSDARG00000021735	0.846429	cacna1ba
5	29321397	29325547	6.50905e-05	ENSDARG00000021735	1.54118	cacna1ba
16	28578528	28579290	0.0408517	ENSDARG00000021808	0.996265	nmt2
16	28578528	28579293	0.0408517	ENSDARG00000021808	0.3	nmt2
5	26246822	26247192	0.0437603	ENSDARG00000021859	1.11628	erap1b
5	26246822	26247558	0.0437603	ENSDARG00000021859	2.02439	erap1b
14	26382222	26385054	0.00067023	ENSDARG00000021899	6.4	b4galt7
14	26382228	26385054	0.00067023	ENSDARG00000021899	0.971897	b4galt7
18	10890938	10893232	0.0354039	ENSDARG00000021979	1.66667	mical3a
18	10890938	10896128	0.0354039	ENSDARG00000021979	0.980969	mical3a
18	10893282	10896128	0.0354039	ENSDARG00000021979	2.66667	mical3a
18	10896464	10899033	0.0480048	ENSDARG00000021979	0.951737	mical3a
18	10896464	10899663	0.0480048	ENSDARG00000021979	1.28906	mical3a
18	10896464	10908001	0.0480048	ENSDARG00000021979	0.87251	mical3a
18	10896464	10914287	0.0480048	ENSDARG00000021979	1.03371	mical3a
18	10899083	10899663	0.0480048	ENSDARG00000021979	0.982036	mical3a
18	10899083	10908001	0.0480048	ENSDARG00000021979	0.6	mical3a
18	10899083	10914287	0.0480048	ENSDARG00000021979	0.910569	mical3a
18	10899713	10908001	0.0480048	ENSDARG00000021979	0.857143	mical3a
18	10899713	10914287	0.0480048	ENSDARG00000021979	1.09231	mical3a
18	10908066	10911524	0.0480048	ENSDARG00000021979	0.845455	mical3a
18	10908066	10914287	0.0480048	ENSDARG00000021979	0.681319	mical3a
18	10911555	10914287	0.0480048	ENSDARG00000021979	0.850498	mical3a
16	5428286	5430259	0.00114751	ENSDARG00000021987	0.818182	plecb
16	5428286	5434410	0.00114751	ENSDARG00000021987	1.8125	plecb
16	5430294	5434410	0.00114751	ENSDARG00000021987	0.887324	plecb
16	5480561	5483018	0.0460488	ENSDARG00000021987	0.758621	plecb
16	5480561	5486605	0.0460488	ENSDARG00000021987	1.73239	plecb
16	5480561	5496456	0.0460488	ENSDARG00000021987	0.934066	plecb
16	5481810	5483018	0.0460488	ENSDARG00000021987	1	plecb
16	5486371	5486605	0.0460488	ENSDARG00000021987	0.984127	plecb
16	5493598	5496456	0.0460488	ENSDARG00000021987	1.58333	plecb
16	5493608	5496456	0.0460488	ENSDARG00000021987	1.58403	plecb
16	5496551	5496715	0.012492	ENSDARG00000021987	1.72	plecb
16	5496551	5499340	0.012492	ENSDARG00000021987	1.08929	plecb
3	35136014	35142110	0.0174256	ENSDARG00000022254	0.955443	prkcbb
3	35141949	35142110	0.0174256	ENSDARG00000022254	4.25	prkcbb
20	23679383	23679570	0.00500742	ENSDARG00000022350	1.59302	nek1
20	23679383	23682717	0.00500742	ENSDARG00000022350	1.02147	nek1
20	23679635	23682717	0.00500742	ENSDARG00000022350	2.07042	nek1
20	23685560	23686388	0.00447937	ENSDARG00000022350	0.919463	nek1
20	23685560	23687083	0.00447937	ENSDARG00000022350	3.27586	nek1
20	23686474	23687083	0.00447937	ENSDARG00000022350	1.19907	nek1
4	14951532	14953958	0.026237	ENSDARG00000022424	1.37372	slc26a5
4	14951532	14955373	0.026237	ENSDARG00000022424	6	slc26a5
20	25550642	25550765	0.0257273	ENSDARG00000022650	7	cyp2ad3
20	25550642	25550776	0.0257273	ENSDARG00000022650	1.50352	cyp2ad3
5	24596242	24603810	0.000415431	ENSDARG00000022772	23	si:ch211-106a19.1
5	24596242	24612278	0.000415431	ENSDARG00000022772	0.867742	si:ch211-106a19.1
4	29041927	29042164	0.032976	ENSDARG00000023036	1.05	si:dkey-23a23.2
4	29041927	29042170	0.032976	ENSDARG00000023036	0.458333	si:dkey-23a23.2
20	42260947	42263971	0.000991178	ENSDARG00000023117	1.00872	gopc
20	42260947	42269016	0.000991178	ENSDARG00000023117	2.28205	gopc
20	42263994	42269016	0.000991178	ENSDARG00000023117	0.982737	gopc
10	31764784	31771760	0.00395245	ENSDARG00000023174	0.865618	fez1
10	31764832	31771760	0.00395245	ENSDARG00000023174	1.0273	fez1
8	11379954	11471350	0.00171761	ENSDARG00000023443	1.23077	tjp2b/tjp2b
8	11406087	11471350	0.00171761	ENSDARG00000023443	0.678899	tjp2b/tjp2b
8	11425098	11471350	0.00171761	ENSDARG00000023443	1.79292	tjp2b/tjp2b
8	11458604	11471350	0.00171761	ENSDARG00000023443	0.909091	tjp2b/tjp2b
8	11459031	11471350	0.00171761	ENSDARG00000023443	0.789474	tjp2b/tjp2b
8	11491357	11493649	0.00239407	ENSDARG00000023443	1.96491	tjp2b/tjp2b
8	11491357	11502915	0.00239407	ENSDARG00000023443	1.09833	tjp2b/tjp2b
8	11504205	11505196	0.0315306	ENSDARG00000023443	0.923404	tjp2b/tjp2b
8	11504205	11505199	0.0315306	ENSDARG00000023443	2.75	tjp2b/tjp2b
13	1978018	2029195	0.019076	ENSDARG00000023722	1.45455	hcrtr2
13	1981542	2029195	0.019076	ENSDARG00000023722	0.393939	hcrtr2
13	2010386	2029195	0.019076	ENSDARG00000023722	1.11111	hcrtr2
18	35674084	35674480	0.00491551	ENSDARG00000023797	0.584416	ryr1b
18	35674084	35677511	0.00491551	ENSDARG00000023797	1.09204	ryr1b
18	35674084	35679649	0.00491551	ENSDARG00000023797	1.94118	ryr1b
18	35674484	35677511	0.00491551	ENSDARG00000023797	0.6875	ryr1b
18	35677531	35679649	0.00491551	ENSDARG00000023797	1.02239	ryr1b
5	36810294	36818949	0.0422793	ENSDARG00000023914	0.942521	mark4a
5	36810294	36819417	0.0422793	ENSDARG00000023914	1.49296	mark4a
5	36819027	36819417	0.0422793	ENSDARG00000023914	0.538462	mark4a
5	36819031	36819417	0.0422793	ENSDARG00000023914	0.855884	mark4a
21	26011585	26030361	0.0206631	ENSDARG00000024026	1.125	sdf2
14	8476803	8479885	0.00416872	ENSDARG00000024090	0.404762	dnajc4
14	8476803	8482018	0.00416872	ENSDARG00000024090	1.13162	dnajc4
17	25677570	25678543	0.0223076	ENSDARG00000024167	1.43023	kcnh1a
17	25677570	25682547	0.0223076	ENSDARG00000024167	0.826087	kcnh1a
17	25678569	25682547	0.0223076	ENSDARG00000024167	1.3301	kcnh1a
21	4646428	4647852	0.00143875	ENSDARG00000024219	1.94444	cdk5rap2
21	4646526	4647852	0.00143875	ENSDARG00000024219	1.04965	cdk5rap2
22	32292450	32298923	0.00383938	ENSDARG00000024276	1.15208	pcbp4
22	32292718	32298923	0.00383938	ENSDARG00000024276	2.89474	pcbp4
5	50949790	50956495	0.00793538	ENSDARG00000024325	1.24309	cert1a
5	50953464	50956495	0.00793538	ENSDARG00000024325	0.791423	cert1a
4	6946848	6948710	0.00433506	ENSDARG00000024874	0.996016	dock4b
4	6946848	6948858	0.00433506	ENSDARG00000024874	1.62319	dock4b
4	6948736	6948858	0.00433506	ENSDARG00000024874	0.929499	dock4b
4	6972399	6974177	0.0245533	ENSDARG00000024874	0.913413	dock4b
4	6972423	6974177	0.0245533	ENSDARG00000024874	1.21399	dock4b
4	6981300	6983426	4.2816e-05	ENSDARG00000024874	1.50685	dock4b
4	6981300	6985501	4.2816e-05	ENSDARG00000024874	0.853035	dock4b
4	6983521	6985501	4.2816e-05	ENSDARG00000024874	1.87591	dock4b
10	26534351	26536091	0.00957248	ENSDARG00000025011	1.98214	synj1
10	26534351	26536100	0.00957248	ENSDARG00000025011	0.959184	synj1
10	26534511	26536091	0.00957248	ENSDARG00000025011	0.8	synj1
14	7725354	7729685	0.000146158	ENSDARG00000025071	1.41121	brd8
14	7725354	7737429	0.000146158	ENSDARG00000025071	1.03023	brd8
14	7725354	7739371	0.000146158	ENSDARG00000025071	1.70213	brd8
14	7729777	7737429	0.000146158	ENSDARG00000025071	1.10417	brd8
14	7729777	7739371	0.000146158	ENSDARG00000025071	3.82609	brd8
14	7737473	7739371	0.000146158	ENSDARG00000025071	1.08193	brd8
19	42857038	42860350	0.00227317	ENSDARG00000025269	1.00839	pdcd6ip
19	42857038	42860365	0.00227317	ENSDARG00000025269	1.58145	pdcd6ip
15	18148937	18151073	0.0229751	ENSDARG00000025302	0.994076	dixdc1a
15	18149886	18151073	0.0229751	ENSDARG00000025302	0.560606	dixdc1a
20	28489185	28494154	0.00264508	ENSDARG00000025309	0.941761	dpf3
20	28489185	28499251	0.00264508	ENSDARG00000025309	1.67059	dpf3
20	384739	390726	0.00675323	ENSDARG00000025319	0.863071	fynb
20	385301	390726	0.00675323	ENSDARG00000025319	2.375	fynb
2	42505691	42508671	0.00779538	ENSDARG00000025513	1.94118	dip2cb
2	42505691	42508888	0.00779538	ENSDARG00000025513	0.929577	dip2cb
2	42508700	42508888	0.00779538	ENSDARG00000025513	2.54545	dip2cb
15	28686596	28692779	0.048247	ENSDARG00000025977	1.15828	blmh
15	28686596	28698507	0.048247	ENSDARG00000025977	1.02258	blmh
15	28686596	28698509	0.048247	ENSDARG00000025977	0.833333	blmh
15	28692841	28698507	0.048247	ENSDARG00000025977	1.16906	blmh
14	45325463	45327717	0.0116904	ENSDARG00000026137	1.3241	sfxn5b
14	45325485	45327717	0.0116904	ENSDARG00000026137	0.409091	sfxn5b
10	28737370	28737651	0.0045619	ENSDARG00000026531	1.79518	alcama
10	28737370	28740667	0.0045619	ENSDARG00000026531	1.08185	alcama
10	28737677	28740667	0.0045619	ENSDARG00000026531	1.88095	alcama
5	31867829	31867990	0.00248967	ENSDARG00000026582	1.68868	iscub
5	31867848	31867990	0.00248967	ENSDARG00000026582	1.02848	iscub
20	43797374	43803259	0.011451	ENSDARG00000026630	1.5	mark3b
20	43797374	43805739	0.011451	ENSDARG00000026630	0.986379	mark3b
20	43803285	43805739	0.011451	ENSDARG00000026630	1.48571	mark3b
20	43806008	43808666	0.000418244	ENSDARG00000026630	2.38095	mark3b
20	43806008	43810919	0.000418244	ENSDARG00000026630	1.10201	mark3b
20	43808845	43810919	0.000418244	ENSDARG00000026630	2.08108	mark3b
3	17615728	17634777	0.0299338	ENSDARG00000026712	1.10424	rab5c
3	17616529	17634777	0.0299338	ENSDARG00000026712	0.352941	rab5c
17	50278889	50281772	0.000289267	ENSDARG00000026723	1.00696	syncripl
17	50278889	50284783	0.000289267	ENSDARG00000026723	1.84416	syncripl
17	50281793	50284783	0.000289267	ENSDARG00000026723	1.01699	syncripl
19	2654488	2657984	0.0308881	ENSDARG00000026762	1.34884	fam126a
19	2654488	2663404	0.0308881	ENSDARG00000026762	1.04734	fam126a
19	2658272	2663404	0.0308881	ENSDARG00000026762	1.875	fam126a
15	39359565	39364008	0.000290826	ENSDARG00000026784	2.29032	robo1
15	39359565	39368489	0.000290826	ENSDARG00000026784	1.01783	robo1
15	39364016	39368489	0.000290826	ENSDARG00000026784	2.29412	robo1
18	13204154	13204464	0.0278459	ENSDARG00000026829	0.4375	cotl1
18	13204164	13204464	0.0278459	ENSDARG00000026829	1.47048	cotl1
18	12292090	12294985	0.0499669	ENSDARG00000026865	0.906832	fam107b
18	12292090	12327303	0.0499669	ENSDARG00000026865	3	fam107b
8	10340122	10349826	0.0397435	ENSDARG00000026988	1.14815	tbc1d22b
8	10340122	10350139	0.0397435	ENSDARG00000026988	3.8	tbc1d22b
8	10349882	10350139	0.0397435	ENSDARG00000026988	0.96347	tbc1d22b
17	16298580	16300268	0.0213519	ENSDARG00000027082	1.11607	hmbox1a
17	16298639	16300268	0.0213519	ENSDARG00000027082	0.726415	hmbox1a
8	23195400	23196625	0.00096643	ENSDARG00000027154	1.19767	tpd52l2a
8	23195400	23197789	0.00096643	ENSDARG00000027154	0.517241	tpd52l2a
8	23196773	23197789	0.00096643	ENSDARG00000027154	1.15471	tpd52l2a
8	23196773	23199846	0.00096643	ENSDARG00000027154	2.29907	tpd52l2a
8	23197848	23199846	0.00096643	ENSDARG00000027154	1.07386	tpd52l2a
8	23202768	23206372	0.00115229	ENSDARG00000027154	1.05648	tpd52l2a
8	23202768	23210236	0.00115229	ENSDARG00000027154	2.18	tpd52l2a
8	23206945	23210236	0.00115229	ENSDARG00000027154	1.06452	tpd52l2a
9	21436321	21436632	0.0316307	ENSDARG00000027353	1.49206	zmym2
9	21436324	21436632	0.0316307	ENSDARG00000027353	0.978339	zmym2
17	2277158	2277369	0.0133041	ENSDARG00000027564	0.950704	pak6a
17	2277310	2277369	0.0133041	ENSDARG00000027564	0.346154	pak6a
2	22608370	22612462	0.00305745	ENSDARG00000027590	1.40147	sept2
2	22608409	22612462	0.00305745	ENSDARG00000027590	1.04824	sept2
10	1206476	1206656	0.0167301	ENSDARG00000027600	1.03125	pdlim5b
10	1206476	1208522	0.0167301	ENSDARG00000027600	0.934426	pdlim5b
10	1206476	1217154	0.0167301	ENSDARG00000027600	1.73504	pdlim5b
10	1206670	1206771	0.0167301	ENSDARG00000027600	0.997625	pdlim5b
10	1206670	1208522	0.0167301	ENSDARG00000027600	1.02586	pdlim5b
10	1206791	1208522	0.0167301	ENSDARG00000027600	0.952055	pdlim5b
10	1208538	1217154	0.0167301	ENSDARG00000027600	1.33333	pdlim5b
10	1208538	1219177	0.0167301	ENSDARG00000027600	0.944015	pdlim5b
10	1217062	1217154	0.0167301	ENSDARG00000027600	0.548387	pdlim5b
10	1217695	1219177	0.0167301	ENSDARG00000027600	1.41667	pdlim5b
19	42047981	42053372	0.00494815	ENSDARG00000027738	1.15209	si:ch211-13c6.2
19	42047981	42057186	0.00494815	ENSDARG00000027738	0.986842	si:ch211-13c6.2
19	42047981	42059427	0.00494815	ENSDARG00000027738	2.91667	si:ch211-13c6.2
19	42053396	42057186	0.00494815	ENSDARG00000027738	1.09929	si:ch211-13c6.2
19	42057272	42059427	0.00494815	ENSDARG00000027738	0.896494	si:ch211-13c6.2
19	42063552	42064827	0.042919	ENSDARG00000027738	0.808874	si:ch211-13c6.2
19	42063567	42064827	0.042919	ENSDARG00000027738	1.03893	si:ch211-13c6.2
21	11477562	11486042	0.0387695	ENSDARG00000027828	1.11732	grin1a
21	11477562	11486867	0.0387695	ENSDARG00000027828	0.897585	grin1a
21	11486104	11486867	0.0387695	ENSDARG00000027828	1.13636	grin1a
13	43650869	43656315	0.000777587	ENSDARG00000027887	0.996739	zfyve21
13	43650869	43656317	0.000777587	ENSDARG00000027887	0.25	zfyve21
13	43650869	43656710	0.000777587	ENSDARG00000027887	1.4966	zfyve21
13	43656365	43656710	0.000777587	ENSDARG00000027887	0.909091	zfyve21
10	18911253	18924331	0.0321642	ENSDARG00000028067	1.29688	bnip3lb
10	18911253	18924386	0.0321642	ENSDARG00000028067	0.541667	bnip3lb
5	69579452	69608193	0.0256995	ENSDARG00000028087	0.984925	aldh2.2
5	69607428	69608193	0.0256995	ENSDARG00000028087	1.51429	aldh2.2
10	10195120	10247854	0.0038484	ENSDARG00000028099	3.36364	sh2d3ca
10	10210713	10247854	0.0038484	ENSDARG00000028099	0.736842	sh2d3ca
10	10210719	10247854	0.0038484	ENSDARG00000028099	1.14667	sh2d3ca
21	11777486	11779854	0.0317658	ENSDARG00000028106	1.18564	glrx
21	11779082	11779854	0.0317658	ENSDARG00000028106	1.74667	glrx
20	34030985	34031961	0.0481917	ENSDARG00000028163	0.411765	prg4b
20	34030985	34032186	0.0481917	ENSDARG00000028163	1.15	prg4b
20	34032047	34032186	0.0481917	ENSDARG00000028163	0.612245	prg4b
8	13102853	13111087	0.0471573	ENSDARG00000028507	2.98113	itgb4
8	13107211	13111087	0.0471573	ENSDARG00000028507	1.44118	itgb4
19	35043434	35045374	0.00269236	ENSDARG00000028533	1.38462	macf1a
19	35043434	35047665	0.00269236	ENSDARG00000028533	0.956093	macf1a
19	35045487	35047665	0.00269236	ENSDARG00000028533	1.42446	macf1a
19	35052482	35054711	0.000130817	ENSDARG00000028533	1.01222	macf1a
19	35052482	35055384	0.000130817	ENSDARG00000028533	7.55556	macf1a
19	35054728	35055384	0.000130817	ENSDARG00000028533	0.997489	macf1a
19	35073053	35073825	0.00825577	ENSDARG00000028533	1.90909	macf1a
19	35073053	35075515	0.00825577	ENSDARG00000028533	1.00069	macf1a
19	35073833	35075515	0.00825577	ENSDARG00000028533	3	macf1a
19	35079550	35082135	0.000713804	ENSDARG00000028533	1.59296	macf1a
19	35079550	35082863	0.000713804	ENSDARG00000028533	0.988	macf1a
19	35082461	35082863	0.000713804	ENSDARG00000028533	1.96117	macf1a
19	35139465	35140722	0.0188119	ENSDARG00000028533	2.07895	macf1a
19	35139465	35151597	0.0188119	ENSDARG00000028533	1.04314	macf1a
19	35149916	35151597	0.0188119	ENSDARG00000028533	3.21739	macf1a
16	28305549	28308298	0.0162443	ENSDARG00000028715	1.20833	mindy3
16	28305549	28309442	0.0162443	ENSDARG00000028715	1.15385	mindy3
16	28308396	28309442	0.0162443	ENSDARG00000028715	0.68	mindy3
16	5629342	5629670	0.0185639	ENSDARG00000028800	1.09299	CYTH2
16	5629342	5631575	0.0185639	ENSDARG00000028800	3.125	CYTH2
16	5629672	5631575	0.0185639	ENSDARG00000028800	1.11256	CYTH2
5	20079543	20085509	0.0195327	ENSDARG00000028857	3.33333	sgsm1a
5	20079543	20085572	0.0195327	ENSDARG00000028857	0.991282	sgsm1a
18	14776730	14778366	0.000128838	ENSDARG00000028943	1.15	mtss1la
18	14776733	14776977	0.000128838	ENSDARG00000028943	2.65909	mtss1la
18	14776733	14778366	0.000128838	ENSDARG00000028943	1.09027	mtss1la
18	14777126	14778366	0.000128838	ENSDARG00000028943	2.15152	mtss1la
18	14782792	14785229	0.000418832	ENSDARG00000028943	0.991279	mtss1la
18	14782792	14792095	0.000418832	ENSDARG00000028943	1.82517	mtss1la
18	14785237	14792095	0.000418832	ENSDARG00000028943	0.985265	mtss1la
7	23768728	23774064	0.003478	ENSDARG00000029170	1.56122	si:ch211-200p22.4
7	23768728	23777348	0.003478	ENSDARG00000029170	0.985294	si:ch211-200p22.4
7	23774174	23777348	0.003478	ENSDARG00000029170	1.53922	si:ch211-200p22.4
3	20026988	20029821	0.0469875	ENSDARG00000029331	0.993772	atxn7l3
3	20026988	20033457	0.0469875	ENSDARG00000029331	0.766497	atxn7l3
3	20029892	20033457	0.0469875	ENSDARG00000029331	0.970447	atxn7l3
2	32299410	32300989	0.00982463	ENSDARG00000029463	0.972149	asap1a
2	32299410	32303030	0.00982463	ENSDARG00000029463	1.92105	asap1a
2	32300997	32303030	0.00982463	ENSDARG00000029463	0.994521	asap1a
20	43199037	43204834	0.00408207	ENSDARG00000029472	1.69355	afdna
20	43199037	43208910	0.00408207	ENSDARG00000029472	0.988235	afdna
20	43204854	43208910	0.00408207	ENSDARG00000029472	1.82143	afdna
20	43229101	43232544	0.00985531	ENSDARG00000029472	0.95073	afdna
20	43229101	43236632	0.00985531	ENSDARG00000029472	1.67901	afdna
20	43232585	43236632	0.00985531	ENSDARG00000029472	0.972746	afdna
20	43249440	43252302	0.00386474	ENSDARG00000029472	1.65138	afdna
20	43249443	43252302	0.00386474	ENSDARG00000029472	1.00917	afdna
5	62940847	62966048	0.0150892	ENSDARG00000029480	0.375	specc1
5	62940847	62979461	0.0150892	ENSDARG00000029480	0.78022	specc1
5	62940847	62979781	0.0150892	ENSDARG00000029480	0.3125	specc1
5	62940847	62987987	0.0150892	ENSDARG00000029480	0.840625	specc1
8	51314223	51316353	0.0061661	ENSDARG00000029556	1.04213	kansl3
8	51314223	51319077	0.0061661	ENSDARG00000029556	1.67241	kansl3
8	51316430	51319077	0.0061661	ENSDARG00000029556	1.06548	kansl3
20	38910412	38983755	0.0273583	ENSDARG00000029587	1.12878	msra
20	38920634	38983755	0.0273583	ENSDARG00000029587	2.19048	msra
14	10383467	10384493	0.017862	ENSDARG00000029660	1.14286	commd5
14	10383467	10387223	0.017862	ENSDARG00000029660	0.322581	commd5
14	10384647	10387223	0.017862	ENSDARG00000029660	1.15619	commd5
5	42932512	42933699	0.0194506	ENSDARG00000029692	1.06107	rufy3
5	42932512	42934872	0.0194506	ENSDARG00000029692	1.71698	rufy3
10	43611718	43636005	0.0230637	ENSDARG00000029764	0.25	mef2ca
10	43611718	43643650	0.0230637	ENSDARG00000029764	0.959524	mef2ca
17	12412542	12415467	0.0058087	ENSDARG00000029874	0.813131	khk
17	12412943	12415467	0.0058087	ENSDARG00000029874	1.60714	khk
9	24106297	24106430	0.00404938	ENSDARG00000030012	0.816667	lrrfip1a
9	24106297	24107149	0.00404938	ENSDARG00000030012	2.47619	lrrfip1a
9	24106846	24107149	0.00404938	ENSDARG00000030012	1.23529	lrrfip1a
15	35167302	35172197	0.00354593	ENSDARG00000030020	1.71429	agfg1a
15	35167302	35174433	0.00354593	ENSDARG00000030020	0.86747	agfg1a
15	35172316	35174433	0.00354593	ENSDARG00000030020	1.52632	agfg1a
20	52546268	52549918	6.573e-11	ENSDARG00000030053	1.44444	eef1db
20	52546268	52549945	6.573e-11	ENSDARG00000030053	2.63636	eef1db
20	52546268	52549948	6.573e-11	ENSDARG00000030053	1.16168	eef1db
20	52546268	52553852	6.573e-11	ENSDARG00000030053	2.63636	eef1db
20	52546268	52561616	6.573e-11	ENSDARG00000030053	2.45132	eef1db
20	52549991	52553780	6.573e-11	ENSDARG00000030053	1.4	eef1db
20	52549991	52553852	6.573e-11	ENSDARG00000030053	1.16842	eef1db
20	52549991	52561616	6.573e-11	ENSDARG00000030053	1.13917	eef1db
20	52554693	52561616	6.573e-11	ENSDARG00000030053	1.22362	eef1db
17	21905771	21909047	0.00920371	ENSDARG00000030064	1.54118	plekha1a
17	21905771	21911711	0.00920371	ENSDARG00000030064	0.927492	plekha1a
17	21905771	21911916	0.00920371	ENSDARG00000030064	2.13793	plekha1a
17	21909117	21911711	0.00920371	ENSDARG00000030064	1.22222	plekha1a
17	21909117	21911916	0.00920371	ENSDARG00000030064	1.36667	plekha1a
17	21911772	21911916	0.00920371	ENSDARG00000030064	1.15	plekha1a
17	21911779	21911916	0.00920371	ENSDARG00000030064	0.941176	plekha1a
20	54777729	54792877	0.00402662	ENSDARG00000030154	1.32203	pak7
20	54777729	54793027	0.00402662	ENSDARG00000030154	3.81818	pak7
3	54600853	54601257	0.00614724	ENSDARG00000030756	1.01005	dnmt1
3	54600853	54601660	0.00614724	ENSDARG00000030756	2.52174	dnmt1
3	54601271	54601660	0.00614724	ENSDARG00000030756	0.991957	dnmt1
15	16130288	16130587	0.00259044	ENSDARG00000030945	0.919571	si:ch211-259g3.4
15	16130288	16132924	0.00259044	ENSDARG00000030945	1.98438	si:ch211-259g3.4
15	16130595	16132924	0.00259044	ENSDARG00000030945	0.937853	si:ch211-259g3.4
20	34339102	34339180	0.0153725	ENSDARG00000031100	1.11779	ivns1abpa
20	34339102	34339186	0.0153725	ENSDARG00000031100	4.16667	ivns1abpa
1	23939274	23943605	0.0478859	ENSDARG00000031108	0.636364	lrba
1	23939277	23943605	0.0478859	ENSDARG00000031108	1.35211	lrba
1	24081272	24092070	0.0166242	ENSDARG00000031108	0.642857	lrba
1	24081272	24092396	0.0166242	ENSDARG00000031108	1.08791	lrba
1	24092084	24092396	0.0166242	ENSDARG00000031108	0.568182	lrba
20	53900124	53900371	0.040188	ENSDARG00000031200	0.586207	ppp2r5cb
20	53900143	53900371	0.040188	ENSDARG00000031200	0.714286	ppp2r5cb
20	53900143	53900617	0.040188	ENSDARG00000031200	1.2	ppp2r5cb
20	53900183	53900371	0.040188	ENSDARG00000031200	0.25	ppp2r5cb
20	53900202	53900371	0.040188	ENSDARG00000031200	1.06667	ppp2r5cb
20	53900389	53900428	0.0230859	ENSDARG00000031200	0.333333	ppp2r5cb
20	53900389	53900449	0.0230859	ENSDARG00000031200	0.924242	ppp2r5cb
20	53900389	53900693	0.0230859	ENSDARG00000031200	1	ppp2r5cb
20	53900408	53900617	0.040188	ENSDARG00000031200	0.484848	ppp2r5cb
5	43638883	43682784	0.00114634	ENSDARG00000031345	0.89418	RTKN
5	43638883	43721708	0.00114634	ENSDARG00000031345	2.28302	RTKN
6	58835801	58838636	0.00014468	ENSDARG00000031388	0.980126	dctn2
6	58835801	58852763	0.00014468	ENSDARG00000031388	1.87709	dctn2
6	58838641	58852763	0.00014468	ENSDARG00000031388	0.979908	dctn2
19	26748029	26748154	0.00755397	ENSDARG00000031494	0.754352	prrc2a
19	26748029	26748393	0.00755397	ENSDARG00000031494	1.08351	prrc2a
19	26748246	26748393	0.00755397	ENSDARG00000031494	0.905724	prrc2a
11	2765832	2805335	0.000947121	ENSDARG00000031560	1.11581	srpk1b
11	2770630	2805335	0.000947121	ENSDARG00000031560	0.456522	srpk1b
11	2770636	2805335	0.000947121	ENSDARG00000031560	0.752588	srpk1b
11	2788251	2805335	0.000947121	ENSDARG00000031560	0.888889	srpk1b
1	28035595	28035782	0.0222071	ENSDARG00000031632	1.44068	chst10
1	28035598	28035782	0.0222071	ENSDARG00000031632	0.882591	chst10
2	22986381	22986495	0.0126246	ENSDARG00000031709	1.04392	mllt1b
2	22986399	22986495	0.0126246	ENSDARG00000031709	0.65942	mllt1b
2	22996659	22999302	0.000832795	ENSDARG00000031709	1.47742	mllt1b
2	22996659	23001332	0.000832795	ENSDARG00000031709	0.993763	mllt1b
2	22999372	23001332	0.000832795	ENSDARG00000031709	1.62712	mllt1b
2	23003867	23004178	0.0290557	ENSDARG00000031709	0.512195	mllt1b
2	23003870	23004178	0.0290557	ENSDARG00000031709	1.05171	mllt1b
2	42820698	42823922	0.0159294	ENSDARG00000031783	1.09333	adcy8
2	42820698	42836340	0.0159294	ENSDARG00000031783	1.03807	adcy8
2	42824119	42836340	0.0159294	ENSDARG00000031783	0.728507	adcy8
20	6620402	6647789	0.00250606	ENSDARG00000031911	3.94737	tns3.2
20	6630793	6647789	0.00250606	ENSDARG00000031911	1.25225	tns3.2
4	5686027	5691188	0.0370242	ENSDARG00000031956	1.50442	tmem63a
4	5686027	5708019	0.0370242	ENSDARG00000031956	0.777778	tmem63a
5	32809457	32812046	0.00253076	ENSDARG00000031985	1.06844	ptpa
5	32809460	32812046	0.00253076	ENSDARG00000031985	3.38462	ptpa
18	39186880	39188332	9.96871e-05	ENSDARG00000032103	1.30321	mapk6
18	39186880	39191416	9.96871e-05	ENSDARG00000032103	0.90377	mapk6
18	39186880	39200397	9.96871e-05	ENSDARG00000032103	2.75862	mapk6
11	21419389	21419611	0.00242223	ENSDARG00000032161	2.13861	srgap2
11	21419416	21419611	0.00242223	ENSDARG00000032161	1.04651	srgap2
11	21497623	21500097	0.0427507	ENSDARG00000032161	2.29825	srgap2
11	21497623	21582837	0.0427507	ENSDARG00000032161	1.3161	srgap2
16	34212898	34216579	0.00753615	ENSDARG00000032221	0.967391	phactr4b
16	34212898	34222391	0.00753615	ENSDARG00000032221	0.969143	phactr4b
16	34216710	34222391	0.00753615	ENSDARG00000032221	1.74359	phactr4b
20	980037	987119	0.031943	ENSDARG00000032261	1.20339	rngtt
20	980037	997176	0.031943	ENSDARG00000032261	0.861538	rngtt
20	987227	987308	0.031943	ENSDARG00000032261	0.745902	rngtt
20	987227	987724	0.031943	ENSDARG00000032261	0.6875	rngtt
20	987227	997176	0.031943	ENSDARG00000032261	2.66667	rngtt
20	987888	997176	0.031943	ENSDARG00000032261	0.848101	rngtt
2	21972242	22037624	0.0330743	ENSDARG00000032317	0.823529	tox
2	21983394	22037624	0.0330743	ENSDARG00000032317	1.19102	tox
2	21993378	22037624	0.0330743	ENSDARG00000032317	0.75	tox
2	21993564	22037624	0.0330743	ENSDARG00000032317	0.666667	tox
2	22026455	22037624	0.0330743	ENSDARG00000032317	2.16667	tox
2	22058308	22070985	0.038954	ENSDARG00000032317	1.06795	tox
2	22064251	22070985	0.038954	ENSDARG00000032317	2.2	tox
4	16000778	16001032	0.0432893	ENSDARG00000032319	1.02314	mest
4	16000778	16016628	0.0432893	ENSDARG00000032319	2.875	mest
4	16000781	16001032	0.0432893	ENSDARG00000032319	1.1506	mest
21	34019184	34019709	0.0187287	ENSDARG00000032373	0.25	rnf145b
21	34019423	34019709	0.0187287	ENSDARG00000032373	0.566667	rnf145b
21	34019527	34019709	0.0187287	ENSDARG00000032373	1.10103	rnf145b
21	43371452	43374252	0.0310316	ENSDARG00000032606	1.66667	sept8a
21	43371452	43381769	0.0310316	ENSDARG00000032606	1.12868	sept8a
21	43371452	43381772	0.0310316	ENSDARG00000032606	0.771429	sept8a
17	26894449	26911589	0.0121376	ENSDARG00000032623	1.01477	rcan3
17	26894449	26924152	0.0121376	ENSDARG00000032623	0.631944	rcan3
17	43977493	43979841	0.0177596	ENSDARG00000032802	1.52083	ktn1
17	43977493	43985037	0.0177596	ENSDARG00000032802	1.13666	ktn1
17	43979927	43985037	0.0177596	ENSDARG00000032802	1.512	ktn1
6	30858317	30859227	0.00979731	ENSDARG00000032868	0.956541	pde4ba
6	30858317	30862837	0.00979731	ENSDARG00000032868	2.29545	pde4ba
6	30858317	30868391	0.00979731	ENSDARG00000032868	0.927844	pde4ba
4	15585941	15600578	0.0272686	ENSDARG00000032919	0.922156	chchd3a
4	15585941	15600914	0.0272686	ENSDARG00000032919	1.23109	chchd3a
4	15600635	15600914	0.0272686	ENSDARG00000032919	2.25	chchd3a
5	59567040	59575720	0.0403537	ENSDARG00000032933	1.43925	dtx2
5	59567040	59579137	0.0403537	ENSDARG00000032933	0.945946	dtx2
5	59575857	59579137	0.0403537	ENSDARG00000032933	1.21898	dtx2
21	43371452	43381769	0.0310316	ENSDARG00000033046	1.12868	ccni2
21	43371452	43381772	0.0310316	ENSDARG00000033046	0.771429	ccni2
17	27086016	27145733	0.0030289	ENSDARG00000033437	1.07571	rps6ka1
17	27137971	27145733	0.0030289	ENSDARG00000033437	2.10714	rps6ka1
17	27141100	27145733	0.0030289	ENSDARG00000033437	5.4	rps6ka1
12	26543586	26547288	0.0236186	ENSDARG00000033446	1.93478	tap2t
12	26543586	26559467	0.0236186	ENSDARG00000033446	1.42857	tap2t
12	26558045	26559467	0.0236186	ENSDARG00000033446	1.08219	tap2t
12	9566886	9571960	0.0011271	ENSDARG00000033537	1.75	p4ha1a
12	9566886	9573991	0.0011271	ENSDARG00000033537	0.878788	p4ha1a
12	9572030	9573991	0.0011271	ENSDARG00000033537	2	p4ha1a
12	9572030	9578109	0.0011271	ENSDARG00000033537	1.94792	p4ha1a
12	9574061	9578109	0.0011271	ENSDARG00000033537	1.02041	p4ha1a
10	15356293	15356670	0.000577145	ENSDARG00000033768	2.53846	trappc13
10	15356293	15361289	0.000577145	ENSDARG00000033768	0.975672	trappc13
10	15356687	15361289	0.000577145	ENSDARG00000033768	1.84375	trappc13
15	40864834	40868746	0.0147158	ENSDARG00000033840	0.810875	fat3a
15	40864834	40876998	0.0147158	ENSDARG00000033840	1.34066	fat3a
15	40868814	40876998	0.0147158	ENSDARG00000033840	0.9022	fat3a
1	37259468	37260430	0.000398313	ENSDARG00000034093	0.923944	dclk2a
1	37259468	37265187	0.000398313	ENSDARG00000034093	1.64865	dclk2a
1	37260486	37260634	0.000398313	ENSDARG00000034093	1.64286	dclk2a
1	37260486	37265187	0.000398313	ENSDARG00000034093	0.965689	dclk2a
1	37260678	37265187	0.000398313	ENSDARG00000034093	1.9	dclk2a
13	37668307	37668401	0.0138411	ENSDARG00000034768	0.935644	phf3
13	37668307	37668404	0.0138411	ENSDARG00000034768	1.51389	phf3
15	1280126	1379691	0.0175833	ENSDARG00000035175	1.29412	schip1
15	1372438	1379691	0.0175833	ENSDARG00000035175	0.82783	schip1
5	36895869	36896815	0.00812286	ENSDARG00000035325	1.12229	srsf7a
5	36896005	36896815	0.00812286	ENSDARG00000035325	0.816176	srsf7a
5	38327638	38329619	0.00173657	ENSDARG00000035360	1.48864	mink1
5	38327740	38329619	0.00173657	ENSDARG00000035360	0.856299	mink1
5	38327746	38329619	0.00173657	ENSDARG00000035360	0.896502	mink1
5	35137673	35139067	0.0165546	ENSDARG00000035389	0.832558	fcho2
5	35137673	35145438	0.0165546	ENSDARG00000035389	1.61983	fcho2
5	35139576	35145438	0.0165546	ENSDARG00000035389	1.32857	fcho2
5	35139579	35145438	0.0165546	ENSDARG00000035389	0.764706	fcho2
5	35208348	35210361	0.016841	ENSDARG00000035390	1.10417	tnpo1
5	35208348	35213751	0.016841	ENSDARG00000035390	0.902542	tnpo1
5	35210436	35213751	0.016841	ENSDARG00000035390	1.45614	tnpo1
5	31284182	31291265	0.00420906	ENSDARG00000035452	1.42308	camkk1a
5	31284182	31334376	0.00420906	ENSDARG00000035452	0.847926	camkk1a
5	31291362	31334376	0.00420906	ENSDARG00000035452	1.03922	camkk1a
5	31325816	31334376	0.00420906	ENSDARG00000035452	5	camkk1a
5	25734136	25736979	0.0359048	ENSDARG00000035571	1.12018	abhd17b
5	25734136	25736984	0.0359048	ENSDARG00000035571	0.787611	abhd17b
5	21158395	21159469	0.031502	ENSDARG00000035577	3.4	cds2
5	21158395	21161963	0.031502	ENSDARG00000035577	1.01806	cds2
5	21159501	21161963	0.031502	ENSDARG00000035577	4.75	cds2
5	20490156	20491100	0.0197261	ENSDARG00000035595	1.31727	ficd
5	20490156	20491105	0.0197261	ENSDARG00000035595	0.795181	ficd
5	22606601	22609052	0.0128363	ENSDARG00000035610	2.11765	zgc:113208
5	22606601	22609826	0.0128363	ENSDARG00000035610	0.945736	zgc:113208
7	52953558	52957456	0.0155138	ENSDARG00000035853	1.02198	cdkn2aip
7	52953558	52957459	0.0155138	ENSDARG00000035853	3.125	cdkn2aip
19	33045647	33048099	0.0440242	ENSDARG00000035868	0.852041	spire1a
19	33045647	33052511	0.0440242	ENSDARG00000035868	0.902137	spire1a
19	33045647	33054607	0.0440242	ENSDARG00000035868	1.75926	spire1a
19	33048140	33052511	0.0440242	ENSDARG00000035868	0.891129	spire1a
19	33052558	33054607	0.0440242	ENSDARG00000035868	0.935634	spire1a
19	32956373	32959032	0.000905775	ENSDARG00000035880	1.07335	atp6v1c1b
19	32956387	32959032	0.000905775	ENSDARG00000035880	7.8	atp6v1c1b
19	30654768	30662044	0.0209416	ENSDARG00000035907	0.98638	fam49al
19	30656220	30662044	0.0209416	ENSDARG00000035907	1.29392	fam49al
19	30662124	30662522	0.00503964	ENSDARG00000035907	1.58333	fam49al
19	30662124	30667003	0.00503964	ENSDARG00000035907	0.970557	fam49al
19	30662601	30667003	0.00503964	ENSDARG00000035907	1.43915	fam49al
19	31035067	31036102	0.0115056	ENSDARG00000035918	0.633333	bzw2
19	31035067	31040984	0.0115056	ENSDARG00000035918	0.978261	bzw2
19	31035067	31042543	0.0115056	ENSDARG00000035918	1.07383	bzw2
19	31036194	31040984	0.0115056	ENSDARG00000035918	0.294118	bzw2
19	31036194	31042543	0.0115056	ENSDARG00000035918	0.428571	bzw2
19	31041084	31042543	0.0115056	ENSDARG00000035918	0.565217	bzw2
19	31041759	31042543	0.0115056	ENSDARG00000035918	0.5625	bzw2
7	38806602	38811484	0.0278911	ENSDARG00000036038	0.690476	harbi1
7	38806602	38807636	0.0278911	ENSDARG00000036040	1.09184	atg13
7	38806602	38811484	0.0278911	ENSDARG00000036040	0.690476	atg13
19	24900006	24900244	0.0288257	ENSDARG00000036100	1.12245	eya3
19	24900006	24900576	0.0288257	ENSDARG00000036100	1.65409	eya3
19	24900375	24900576	0.0288257	ENSDARG00000036100	0.923077	eya3
7	32866254	32880498	0.00294271	ENSDARG00000036147	0.949086	ano5b
7	32866254	32895351	0.00294271	ENSDARG00000036147	0.578947	ano5b
7	32880559	32884050	0.00294271	ENSDARG00000036147	0.852998	ano5b
7	32880559	32895351	0.00294271	ENSDARG00000036147	1.65625	ano5b
7	32884094	32895351	0.00294271	ENSDARG00000036147	0.770791	ano5b
8	11585512	11586092	0.0382298	ENSDARG00000036156	0.984778	fnbp1a
8	11585512	11588884	0.0382298	ENSDARG00000036156	1.3	fnbp1a
8	11586106	11588884	0.0382298	ENSDARG00000036156	1.05421	fnbp1a
8	11586106	11590835	0.0382298	ENSDARG00000036156	0.6125	fnbp1a
8	11589066	11590835	0.0382298	ENSDARG00000036156	0.815789	fnbp1a
19	21815462	21819576	6.97393e-09	ENSDARG00000036186	1.89744	mbpa
19	21815462	21826477	6.97393e-09	ENSDARG00000036186	1.14605	mbpa
19	21815462	21826826	6.97393e-09	ENSDARG00000036186	2.05073	mbpa
19	21815462	21830479	6.97393e-09	ENSDARG00000036186	2.37398	mbpa
19	21819665	21826477	6.97393e-09	ENSDARG00000036186	2.66667	mbpa
19	21819665	21826826	6.97393e-09	ENSDARG00000036186	1.625	mbpa
19	21826497	21826826	6.97393e-09	ENSDARG00000036186	1.19465	mbpa
19	21826852	21830479	6.97393e-09	ENSDARG00000036186	1.51517	mbpa
19	21830547	21832266	0.045363	ENSDARG00000036186	1.37008	mbpa
19	21830583	21832266	0.045363	ENSDARG00000036186	1.60564	mbpa
2	35839798	35841907	0.00445115	ENSDARG00000036257	1.54717	rasal2
2	35839798	35841928	0.00445115	ENSDARG00000036257	0.945122	rasal2
14	33991834	33994014	0.0438769	ENSDARG00000036375	0.923161	cyfip2
14	33991834	33995032	0.0438769	ENSDARG00000036375	0.950154	cyfip2
14	33991834	33995035	0.0438769	ENSDARG00000036375	1.92727	cyfip2
14	33994016	33995035	0.0438769	ENSDARG00000036375	0.919662	cyfip2
7	22803575	22805210	0.0419182	ENSDARG00000036386	1.17042	rbm4.1
7	22803575	22806579	0.0419182	ENSDARG00000036386	0.977401	rbm4.1
7	22806079	22806579	0.0419182	ENSDARG00000036386	1.44444	rbm4.1
3	54916707	54921669	0.0046021	ENSDARG00000036541	0.990338	rhbdf1a
3	54916707	54922675	0.0046021	ENSDARG00000036541	2.75862	rhbdf1a
3	54921773	54922675	0.0046021	ENSDARG00000036541	1.17391	rhbdf1a
3	54921776	54922675	0.0046021	ENSDARG00000036541	1.05978	rhbdf1a
1	46859028	46859124	2.72385e-07	ENSDARG00000036549	1.46875	agpat3
1	46859028	46859278	2.72385e-07	ENSDARG00000036549	1.2381	agpat3
1	46859028	46862047	2.72385e-07	ENSDARG00000036549	5.04545	agpat3
1	46859028	46864878	2.72385e-07	ENSDARG00000036549	21	agpat3
1	46859028	46874753	2.72385e-07	ENSDARG00000036549	2.27273	agpat3
1	46859028	46875277	2.72385e-07	ENSDARG00000036549	1.13287	agpat3
1	47130263	47159348	0.000672856	ENSDARG00000036588	0.672727	mhc1zba
1	47159277	47159348	0.000672856	ENSDARG00000036588	1.69604	mhc1zba
8	49311415	49320901	0.00111552	ENSDARG00000036630	1.08811	plp2
8	49311617	49320901	0.00111552	ENSDARG00000036630	2.29915	plp2
19	7627133	7629995	0.0461462	ENSDARG00000036772	1.22741	pygo2
19	7627887	7629995	0.0461462	ENSDARG00000036772	0.856655	pygo2
8	26417828	26419463	0.0127532	ENSDARG00000036811	1.14898	ifrd2
8	26417828	26419519	0.0127532	ENSDARG00000036811	0.314286	ifrd2
8	26292719	26293845	0.0328659	ENSDARG00000036820	1.25749	mgll
8	26292719	26305720	0.0328659	ENSDARG00000036820	0.801724	mgll
8	26293989	26305720	0.0328659	ENSDARG00000036820	1.15724	mgll
19	5378824	5378925	0.0115677	ENSDARG00000036830	7.66667	krt91
19	5378827	5378925	0.0115677	ENSDARG00000036830	1.09592	krt91
15	28398113	28398883	1.22447e-06	ENSDARG00000036848	1.11538	slc43a2a
15	28398113	28401235	1.22447e-06	ENSDARG00000036848	3.42342	slc43a2a
15	28398900	28401235	1.22447e-06	ENSDARG00000036848	1.05585	slc43a2a
6	8265385	8271149	0.0194338	ENSDARG00000037059	2.4375	slc44a2
6	8268588	8271149	0.0194338	ENSDARG00000037059	1.24609	slc44a2
14	20160125	20160892	0.0364774	ENSDARG00000037433	0.3125	fmr1
14	20160125	20161768	0.0364774	ENSDARG00000037433	1.00413	fmr1
14	20160906	20161768	0.0364774	ENSDARG00000037433	0.538462	fmr1
15	44573086	44575938	0.00236188	ENSDARG00000037496	2.14286	gria4a
15	44573086	44581574	0.00236188	ENSDARG00000037496	1.16872	gria4a
15	44573086	44597076	0.00236188	ENSDARG00000037496	1	gria4a
15	44573086	44601174	0.00236188	ENSDARG00000037496	0.873782	gria4a
15	44597732	44601174	0.00236188	ENSDARG00000037496	1.77778	gria4a
11	19644223	19650758	0.00487221	ENSDARG00000037587	2.93333	SYNPR
11	19644223	19694015	0.00487221	ENSDARG00000037587	1.02594	SYNPR
3	45793328	45793684	9.5471e-05	ENSDARG00000037838	1.89394	unkl
3	45793328	45797484	9.5471e-05	ENSDARG00000037838	0.962422	unkl
3	45793328	45799421	9.5471e-05	ENSDARG00000037838	1	unkl
3	45793872	45797484	9.5471e-05	ENSDARG00000037838	2.2	unkl
3	45797546	45799421	9.5471e-05	ENSDARG00000037838	1.02628	unkl
3	40910490	40913439	0.0230626	ENSDARG00000037872	0.931106	foxk1
3	40910490	40913561	0.0230626	ENSDARG00000037872	1.23014	foxk1
3	40913444	40913561	0.0230626	ENSDARG00000037872	0.995062	foxk1
15	11211333	11238690	0.0151862	ENSDARG00000037883	1.16667	prcp
15	11225954	11226780	0.0151862	ENSDARG00000037883	1	prcp
15	11225954	11227169	0.0151862	ENSDARG00000037883	0.981132	prcp
15	11225954	11230472	0.0151862	ENSDARG00000037883	1.20312	prcp
15	11225954	11238690	0.0151862	ENSDARG00000037883	1.92	prcp
15	11227211	11230472	0.0151862	ENSDARG00000037883	1.08065	prcp
15	11227211	11238690	0.0151862	ENSDARG00000037883	0.391304	prcp
15	11230564	11238690	0.0151862	ENSDARG00000037883	1.32653	prcp
3	36838600	36838892	0.0464077	ENSDARG00000037895	2.80233	ramp2
3	36838600	36844118	0.0464077	ENSDARG00000037895	1.83099	ramp2
3	34592899	34597947	0.00510986	ENSDARG00000037913	0.671053	nmrk1
3	34597865	34597947	0.00510986	ENSDARG00000037913	1.40278	nmrk1
3	35424751	35489537	0.00812765	ENSDARG00000037919	1.66667	rbbp6
3	31889237	31889767	0.0461737	ENSDARG00000037928	1.10297	ddx42
3	31889237	31889972	0.0461737	ENSDARG00000037928	4	ddx42
3	31889803	31889972	0.0461737	ENSDARG00000037928	1.07255	ddx42
3	31901893	31906315	0.0150292	ENSDARG00000037929	0.852713	strada
3	31901893	31910923	0.0150292	ENSDARG00000037929	1.1748	strada
3	31906343	31910923	0.0150292	ENSDARG00000037929	0.805195	strada
3	26897457	26898209	0.0271438	ENSDARG00000038094	1.08027	clec16a
3	26897457	26900105	0.0271438	ENSDARG00000038094	1.65476	clec16a
3	26898214	26900105	0.0271438	ENSDARG00000038094	1.09294	clec16a
3	26809843	26813992	0.0378559	ENSDARG00000038095	2.76471	socs1a
3	26813249	26813992	0.0378559	ENSDARG00000038095	1.33708	socs1a
17	43012389	43013664	0.0222039	ENSDARG00000038099	0.892857	gskip
17	43013244	43013664	0.0222039	ENSDARG00000038099	1.14019	gskip
9	18734433	18734535	0.0373151	ENSDARG00000038306	1.18182	tsc22d1
9	18734433	18734548	0.0373151	ENSDARG00000038306	1.66667	tsc22d1
9	18734433	18734930	0.0373151	ENSDARG00000038306	0.961214	tsc22d1
9	18734433	18742243	0.0373151	ENSDARG00000038306	1.0129	tsc22d1
9	18734433	18812538	0.0373151	ENSDARG00000038306	1.18685	tsc22d1
9	18216074	18229554	0.0431073	ENSDARG00000038309	1.01937	dnajc15
9	18216074	18235333	0.0431073	ENSDARG00000038309	0.3	dnajc15
9	18229605	18235333	0.0431073	ENSDARG00000038309	1.02674	dnajc15
8	1839764	1841474	0.0136897	ENSDARG00000038518	1.36	snap29
8	1839764	1841498	0.0136897	ENSDARG00000038518	1.02625	snap29
8	1839764	1841503	0.0136897	ENSDARG00000038518	0.666667	snap29
5	54790923	54791713	0.039515	ENSDARG00000038524	2.375	pik3r1
5	54790923	54791920	0.039515	ENSDARG00000038524	0.923229	pik3r1
12	7242973	7248143	0.0421095	ENSDARG00000038576	1.0506	ube2d1b
12	7242995	7248143	0.0421095	ENSDARG00000038576	0.655172	ube2d1b
2	44261016	44269538	0.000103487	ENSDARG00000038609	2.16495	mpz
2	44261109	44269538	0.000103487	ENSDARG00000038609	1.68276	mpz
2	44263588	44269538	0.000103487	ENSDARG00000038609	5	mpz
2	44263868	44269538	0.000103487	ENSDARG00000038609	7.07692	mpz
2	37128769	37129231	0.00891685	ENSDARG00000038695	1.04274	elavl1a
2	37128769	37129784	0.00891685	ENSDARG00000038695	1.41176	elavl1a
2	37129334	37129784	0.00891685	ENSDARG00000038695	1.08429	elavl1a
2	9553836	9558960	0.0210339	ENSDARG00000038978	0.846154	dnajb4
2	9553836	9559329	0.0210339	ENSDARG00000038978	0.88377	dnajb4
2	9553836	9580543	0.0210339	ENSDARG00000038978	0.605263	dnajb4
12	22350383	22350693	0.0110627	ENSDARG00000038991	0.780822	nsfb
12	22350383	22351911	0.0110627	ENSDARG00000038991	1.71429	nsfb
12	22350705	22351911	0.0110627	ENSDARG00000038991	0.776316	nsfb
7	26306380	26306460	0.0497787	ENSDARG00000039211	3.30769	zgc:77439
7	26306380	26308052	0.0497787	ENSDARG00000039211	1.23834	zgc:77439
8	51997759	52000769	0.0342488	ENSDARG00000039225	1.23741	vps13a
8	51998667	52000769	0.0342488	ENSDARG00000039225	2.11111	vps13a
6	21114574	21115177	0.0203741	ENSDARG00000039256	1.13166	spega
6	21114574	21116099	0.0203741	ENSDARG00000039256	2.5	spega
6	21115219	21115668	0.0203741	ENSDARG00000039256	0.803738	spega
6	21115219	21115673	0.0203741	ENSDARG00000039256	0.846939	spega
6	21115219	21115689	0.0203741	ENSDARG00000039256	1.51282	spega
6	21115219	21116099	0.0203741	ENSDARG00000039256	1.75556	spega
6	21115702	21116099	0.0203741	ENSDARG00000039256	0.834234	spega
6	21131613	21135436	0.0476613	ENSDARG00000039256	0.989292	spega
6	21131613	21135440	0.0476613	ENSDARG00000039256	0.672043	spega
6	21131613	21135485	0.0476613	ENSDARG00000039256	0.8	spega
9	6009379	6079531	0.0356776	ENSDARG00000039335	1.05162	st6gal2a
9	6009824	6079531	0.0356776	ENSDARG00000039335	1.48485	st6gal2a
13	30233264	30233825	0.000242711	ENSDARG00000039347	1.00233	rps24
13	30233264	30234320	0.000242711	ENSDARG00000039347	1.39997	rps24
13	30233264	30234324	0.000242711	ENSDARG00000039347	1.68966	rps24
13	30233853	30234320	0.000242711	ENSDARG00000039347	0.946154	rps24
13	28668951	28671345	0.0129406	ENSDARG00000039399	0.916667	nt5c2a
13	28668951	28671528	0.0129406	ENSDARG00000039399	0.953411	nt5c2a
13	28668951	28672374	0.0129406	ENSDARG00000039399	1.88462	nt5c2a
13	28671374	28672374	0.0129406	ENSDARG00000039399	1.875	nt5c2a
13	28671566	28672149	0.0129406	ENSDARG00000039399	1.75	nt5c2a
13	28671566	28672374	0.0129406	ENSDARG00000039399	0.985052	nt5c2a
13	28672171	28672374	0.0129406	ENSDARG00000039399	1.26667	nt5c2a
13	25196777	25198012	0.0166843	ENSDARG00000039429	6.66667	adka
13	25196777	25199115	0.0166843	ENSDARG00000039429	1.16742	adka
15	28439476	28443297	0.00437647	ENSDARG00000039489	1.41667	git1
15	28439476	28446719	0.00437647	ENSDARG00000039489	0.792079	git1
15	28443578	28446719	0.00437647	ENSDARG00000039489	1.13699	git1
14	46461563	46462038	0.00317021	ENSDARG00000039966	1.16324	prom1a
14	46461563	46470530	0.00317021	ENSDARG00000039966	3.08333	prom1a
14	46462143	46467247	0.00317021	ENSDARG00000039966	1.14394	prom1a
14	46462143	46467716	0.00317021	ENSDARG00000039966	1.19484	prom1a
14	46462143	46470530	0.00317021	ENSDARG00000039966	1.63953	prom1a
14	46467739	46470530	0.00317021	ENSDARG00000039966	1.28506	prom1a
14	46468047	46470530	0.00317021	ENSDARG00000039966	0.982828	prom1a
14	46478104	46480187	0.0229631	ENSDARG00000039966	0.879265	prom1a
14	46478104	46480349	0.0229631	ENSDARG00000039966	1.43873	prom1a
14	46480204	46480349	0.0229631	ENSDARG00000039966	0.883028	prom1a
14	46501283	46503406	0.0195245	ENSDARG00000039966	29	prom1a
14	46501283	46503561	0.0195245	ENSDARG00000039966	1.03617	prom1a
14	46503429	46503561	0.0195245	ENSDARG00000039966	23	prom1a
14	46540432	46545862	0.00123576	ENSDARG00000039966	1.96273	prom1a
14	46540432	46550722	0.00123576	ENSDARG00000039966	0.986	prom1a
14	46545888	46550722	0.00123576	ENSDARG00000039966	1.79167	prom1a
20	23391061	23391300	0.00396324	ENSDARG00000040001	0.96715	fryl
20	23391061	23392942	0.00396324	ENSDARG00000040001	1.43915	fryl
20	23391308	23392942	0.00396324	ENSDARG00000040001	0.976344	fryl
20	23411173	23413033	0.000688777	ENSDARG00000040001	0.991503	fryl
20	23411173	23413788	0.000688777	ENSDARG00000040001	3.33333	fryl
20	23413050	23413788	0.000688777	ENSDARG00000040001	0.99519	fryl
16	39287180	39297262	0.0428943	ENSDARG00000040027	1.04348	osbpl10b
16	39287180	39323612	0.0428943	ENSDARG00000040027	1.92857	osbpl10b
16	39297486	39323612	0.0428943	ENSDARG00000040027	0.929293	osbpl10b
16	38189123	38189217	0.0342966	ENSDARG00000040111	1.29619	pi4kb
16	38189129	38189217	0.0342966	ENSDARG00000040111	1.0333	pi4kb
16	29076690	29079767	0.0134173	ENSDARG00000040237	0.986868	mef2d
16	29076690	29084887	0.0134173	ENSDARG00000040237	1.15278	mef2d
16	29076690	29088732	0.0134173	ENSDARG00000040237	1.49107	mef2d
16	29079817	29084887	0.0134173	ENSDARG00000040237	0.966739	mef2d
16	29079817	29088732	0.0134173	ENSDARG00000040237	0.979167	mef2d
16	29084955	29088732	0.0134173	ENSDARG00000040237	0.961961	mef2d
16	29091779	29094321	0.00227449	ENSDARG00000040237	0.940736	mef2d
16	29091779	29094330	0.00227449	ENSDARG00000040237	0.886076	mef2d
16	29091779	29096864	0.00227449	ENSDARG00000040237	1.95876	mef2d
16	29094350	29096864	0.00227449	ENSDARG00000040237	0.946982	mef2d
1	2221442	2221715	0.011769	ENSDARG00000040246	3.875	rap2ab
1	2221442	2239882	0.011769	ENSDARG00000040246	0.4375	rap2ab
1	2222679	2239882	0.011769	ENSDARG00000040246	0.950508	rap2ab
18	50090915	50092026	0.0227252	ENSDARG00000040274	1.15942	scamp5b
18	50090915	50093331	0.0227252	ENSDARG00000040274	3.04167	scamp5b
18	50092053	50093331	0.0227252	ENSDARG00000040274	1.16901	scamp5b
18	50524149	50526290	0.0179429	ENSDARG00000040286	10	ubl7b
18	50525181	50526290	0.0179429	ENSDARG00000040286	1.0843	ubl7b
16	24228539	24243186	0.0196474	ENSDARG00000040291	2.09677	cadm4
16	24228539	24251033	0.0196474	ENSDARG00000040291	0.75	cadm4
16	24228539	24253122	0.0196474	ENSDARG00000040291	1.09173	cadm4
16	24243251	24253122	0.0196474	ENSDARG00000040291	2.125	cadm4
19	11093617	11106089	0.00487636	ENSDARG00000040380	0.8902	arhgef1a
19	11093617	11129305	0.00487636	ENSDARG00000040380	2.52941	arhgef1a
16	21349656	21353975	0.0121405	ENSDARG00000040482	0.928934	osbpl3b
16	21349656	21364468	0.0121405	ENSDARG00000040482	2.24138	osbpl3b
16	21354082	21364468	0.0121405	ENSDARG00000040482	0.972222	osbpl3b
6	56120639	56132311	0.0310314	ENSDARG00000040607	1.66216	rtf2
6	56120639	56132315	0.0310314	ENSDARG00000040607	1.07031	rtf2
6	56125593	56132311	0.0310314	ENSDARG00000040607	0.807692	rtf2
9	41398777	41400761	0.0339927	ENSDARG00000040700	1.15758	nab1b
9	41398777	41409892	0.0339927	ENSDARG00000040700	1.2	nab1b
9	41401566	41409892	0.0339927	ENSDARG00000040700	0.823353	nab1b
16	16212357	16212479	0.0263606	ENSDARG00000040869	1.09871	upp1
16	16212407	16212479	0.0263606	ENSDARG00000040869	1.67857	upp1
22	30112442	30195256	0.000703954	ENSDARG00000040874	1.03571	add3a
22	30137969	30195256	0.000703954	ENSDARG00000040874	2.97561	add3a
22	30184227	30195256	0.000703954	ENSDARG00000040874	1.64946	add3a
22	30184854	30195256	0.000703954	ENSDARG00000040874	1	add3a
22	30258090	30258294	0.0492459	ENSDARG00000040874	1.13043	add3a
22	30258090	30260603	0.0492459	ENSDARG00000040874	1.59863	add3a
22	30258311	30260603	0.0492459	ENSDARG00000040874	1.10345	add3a
6	34829187	34831107	0.0276606	ENSDARG00000041072	0.98374	mier1a
6	34829190	34831107	0.0276606	ENSDARG00000041072	1.32479	mier1a
6	34829271	34831107	0.0276606	ENSDARG00000041072	0.642857	mier1a
16	5822418	5844818	0.0102363	ENSDARG00000041304	0.906433	trak1a
16	5822418	5844874	0.0102363	ENSDARG00000041304	1.46154	trak1a
16	5822418	5851413	0.0102363	ENSDARG00000041304	1.4375	trak1a
15	21253486	21254798	0.0361327	ENSDARG00000041689	1.0065	usf1
15	21253516	21254798	0.0361327	ENSDARG00000041689	2.14286	usf1
11	36265813	36268007	0.0327781	ENSDARG00000042004	0.863636	nfya
11	36265813	36268010	0.0327781	ENSDARG00000042004	0.714286	nfya
11	36265813	36268043	0.0327781	ENSDARG00000042004	1.36066	nfya
11	36265813	36269661	0.0327781	ENSDARG00000042004	1.63158	nfya
11	36268081	36269661	0.0327781	ENSDARG00000042004	1.09402	nfya
9	6659621	6659803	0.0445412	ENSDARG00000042032	1.48291	pou3f3a
9	6659621	6659843	0.0445412	ENSDARG00000042032	1.10672	pou3f3a
8	17428829	17456595	0.0422163	ENSDARG00000042151	0.71875	skia
8	17428829	17515155	0.0422163	ENSDARG00000042151	1.13947	skia
15	4593179	4596534	0.000112911	ENSDARG00000042252	3	eif4h
15	4593179	4596552	0.000112911	ENSDARG00000042252	1.61364	eif4h
15	4593179	4602625	0.000112911	ENSDARG00000042252	1.04209	eif4h
15	4596623	4602625	0.000112911	ENSDARG00000042252	1.68396	eif4h
22	10883394	10890873	0.0333113	ENSDARG00000042308	1.26786	arhgef18b
22	10883394	10896518	0.0333113	ENSDARG00000042308	0.411765	arhgef18b
18	12475894	12484544	0.0135156	ENSDARG00000042518	2.9	hipk2
18	12475897	12484544	0.0135156	ENSDARG00000042518	1.10854	hipk2
20	39693510	39694893	0.012756	ENSDARG00000042548	1.40845	tpd52l1
20	39693510	39701719	0.012756	ENSDARG00000042548	3.1	tpd52l1
20	39698280	39701719	0.012756	ENSDARG00000042548	1.66667	tpd52l1
20	39717765	39730505	0.00469361	ENSDARG00000042548	1.27692	tpd52l1
20	39717765	39735897	0.00469361	ENSDARG00000042548	2.86842	tpd52l1
20	39734472	39735897	0.00469361	ENSDARG00000042548	1.12281	tpd52l1
20	30937260	30937843	0.0199263	ENSDARG00000042642	0.588235	wtap
20	30937260	30938031	0.0199263	ENSDARG00000042642	1.04492	wtap
20	30937260	30938031	0.0199263	ENSDARG00000042644	1.04492	sod2
15	18905006	18907469	0.0339562	ENSDARG00000042677	2.66667	cadm1b
15	18905009	18907469	0.0339562	ENSDARG00000042677	1.07249	cadm1b
15	20369805	20370113	0.000943974	ENSDARG00000042724	0.953571	supt5h
15	20369805	20371536	0.000943974	ENSDARG00000042724	2.08772	supt5h
15	20370118	20371536	0.000943974	ENSDARG00000042724	0.946878	supt5h
10	40296092	40296193	0.0174294	ENSDARG00000042791	0.94824	git2b
10	40296092	40296281	0.0174294	ENSDARG00000042791	1.54321	git2b
10	40296198	40296281	0.0174294	ENSDARG00000042791	0.960239	git2b
10	40301213	40301390	0.00109229	ENSDARG00000042791	2.61905	git2b
10	40301213	40303908	0.00109229	ENSDARG00000042791	1.1133	git2b
10	40301479	40303908	0.00109229	ENSDARG00000042791	3.15789	git2b
15	4358214	4363951	0.0293259	ENSDARG00000042837	0.933849	atp1b3b
15	4358217	4363951	0.0293259	ENSDARG00000042837	1.04167	atp1b3b
15	4358220	4363951	0.0293259	ENSDARG00000042837	3.8	atp1b3b
8	23739998	23740387	0.0166782	ENSDARG00000042905	1.32033	rpl10a
8	23740299	23740387	0.0166782	ENSDARG00000042905	1.92908	rpl10a
20	25873643	25874817	0.0115526	ENSDARG00000043019	1.00688	exoc1
20	25873643	25875112	0.0115526	ENSDARG00000043019	1.9	exoc1
20	25874834	25875112	0.0115526	ENSDARG00000043019	1.01411	exoc1
14	724111	726685	0.000784598	ENSDARG00000043031	0.952899	ints10
14	724111	729602	0.000784598	ENSDARG00000043031	2.77273	ints10
14	726753	729602	0.000784598	ENSDARG00000043031	1.17797	ints10
15	1186252	1186371	0.00770579	ENSDARG00000043102	0.533333	lxn
15	1186252	1197220	0.00770579	ENSDARG00000043102	1.85577	lxn
10	36576012	36584272	0.0050309	ENSDARG00000043148	2.13432	slc1a3b
10	36579238	36584272	0.0050309	ENSDARG00000043148	7.82353	slc1a3b
22	7001555	7001698	0.00610522	ENSDARG00000043180	0.635417	gpd1b
22	7001605	7001698	0.00610522	ENSDARG00000043180	1.14125	gpd1b
17	35250506	35253489	0.000569377	ENSDARG00000043213	0.899007	adam17a
17	35250506	35256196	0.000569377	ENSDARG00000043213	1.39801	adam17a
17	35253525	35256196	0.000569377	ENSDARG00000043213	1.05128	adam17a
17	35253528	35256196	0.000569377	ENSDARG00000043213	0.856115	adam17a
21	45630011	45630174	0.0204385	ENSDARG00000043249	1.51731	irf1b
21	45630011	45631998	0.0204385	ENSDARG00000043249	1.6	irf1b
21	45630287	45631998	0.0204385	ENSDARG00000043249	0.862069	irf1b
21	45630297	45631998	0.0204385	ENSDARG00000043249	1.9404	irf1b
10	32660454	32660697	0.0225383	ENSDARG00000043287	0.5	atg101
10	32660491	32660697	0.0225383	ENSDARG00000043287	1.28276	atg101
7	57917941	57918420	0.0328158	ENSDARG00000043313	0.936622	ank2b
7	57917941	57920907	0.0328158	ENSDARG00000043313	1.15476	ank2b
7	57917941	57921528	0.0328158	ENSDARG00000043313	0.763158	ank2b
7	57917941	57927428	0.0328158	ENSDARG00000043313	1.62791	ank2b
7	57918503	57920907	0.0328158	ENSDARG00000043313	0.909091	ank2b
7	57919928	57920307	0.0328158	ENSDARG00000043313	0.983471	ank2b
7	57919928	57920907	0.0328158	ENSDARG00000043313	1.06897	ank2b
7	57920450	57920907	0.0328158	ENSDARG00000043313	0.977273	ank2b
7	57920450	57921528	0.0328158	ENSDARG00000043313	0.816901	ank2b
7	57920453	57920907	0.0328158	ENSDARG00000043313	0.885856	ank2b
7	57920453	57921528	0.0328158	ENSDARG00000043313	0.89008	ank2b
7	57923315	57927428	0.0328158	ENSDARG00000043313	1.03539	ank2b
7	57954180	57954351	0.0326365	ENSDARG00000043313	0.990052	ank2b
7	57954180	57956414	0.0326365	ENSDARG00000043313	1.975	ank2b
7	57954362	57956414	0.0326365	ENSDARG00000043313	0.975456	ank2b
7	57982966	57983662	0.00658524	ENSDARG00000043313	1.1221	ank2b
7	57982966	57989323	0.00658524	ENSDARG00000043313	0.950057	ank2b
7	57982966	57993135	0.00658524	ENSDARG00000043313	1.57143	ank2b
7	57983670	57989323	0.00658524	ENSDARG00000043313	1.10544	ank2b
7	57989346	57993135	0.00658524	ENSDARG00000043313	0.953276	ank2b
7	57991597	57993135	0.00658524	ENSDARG00000043313	1	ank2b
17	22383070	22471643	0.00647258	ENSDARG00000043406	0.923077	slc8a1b
17	22383070	22471990	0.00647258	ENSDARG00000043406	1.64151	slc8a1b
17	22471749	22476914	0.0244039	ENSDARG00000043406	1.01852	slc8a1b
17	22472102	22476914	0.0244039	ENSDARG00000043406	1.80328	slc8a1b
8	12937355	12939822	0.00450416	ENSDARG00000043571	1.01417	KIF2A
8	12937355	12942405	0.00450416	ENSDARG00000043571	1.53559	KIF2A
8	12939905	12942405	0.00450416	ENSDARG00000043571	0.964789	KIF2A
8	11794696	11800022	0.0131205	ENSDARG00000043593	1.19668	rapgef1a
8	11794696	11803444	0.0131205	ENSDARG00000043593	4	rapgef1a
8	11800114	11803444	0.0131205	ENSDARG00000043593	1.01527	rapgef1a
8	11800114	11811970	0.0131205	ENSDARG00000043593	1.71429	rapgef1a
8	11803608	11811970	0.0131205	ENSDARG00000043593	0.99177	rapgef1a
17	24247705	24254400	0.0288463	ENSDARG00000043643	1.04017	ehbp1
17	24247705	24258804	0.0288463	ENSDARG00000043643	1.65385	ehbp1
17	24254579	24258804	0.0288463	ENSDARG00000043643	0.945324	ehbp1
17	4635885	4673402	0.032243	ENSDARG00000043799	0.763975	zmp:0000000619
17	4635885	4702157	0.032243	ENSDARG00000043799	1.34286	zmp:0000000619
17	4673540	4702157	0.032243	ENSDARG00000043799	0.868056	zmp:0000000619
17	12698600	12700617	0.00280798	ENSDARG00000043932	1.11478	stmn4l
17	12700125	12700617	0.00280798	ENSDARG00000043932	0.726079	stmn4l
17	25871474	25871619	0.0472633	ENSDARG00000044144	0.4	wapla
17	25871474	25872976	0.0472633	ENSDARG00000044144	1.1186	wapla
17	25871655	25872976	0.0472633	ENSDARG00000044144	0.466667	wapla
6	46432029	46434166	0.0238197	ENSDARG00000044182	1.01418	stau1
6	46432029	46434170	0.0238197	ENSDARG00000044182	0.285714	stau1
6	46432029	46434270	0.0238197	ENSDARG00000044182	1.11547	stau1
10	15583495	15588855	0.00387936	ENSDARG00000044281	1.7	erbin
10	15583495	15591520	0.00387936	ENSDARG00000044281	0.986622	erbin
10	15588953	15591520	0.00387936	ENSDARG00000044281	2.4	erbin
21	45055091	45057554	0.0232383	ENSDARG00000044319	0.960452	fstl4
21	45055091	45057852	0.0232383	ENSDARG00000044319	1.70312	fstl4
21	45057577	45057852	0.0232383	ENSDARG00000044319	0.994413	fstl4
6	28919502	28921489	0.0376661	ENSDARG00000044357	1.2765	tbc1d23
6	28919502	28921765	0.0376661	ENSDARG00000044357	1.00761	tbc1d23
6	28921533	28921765	0.0376661	ENSDARG00000044357	1.39655	tbc1d23
2	50414755	50443556	0.046725	ENSDARG00000044501	0.709751	viml
2	50437092	50443556	0.046725	ENSDARG00000044501	0.914089	viml
6	14033894	14034021	0.0277142	ENSDARG00000044511	0.837267	etv5b
6	14033894	14034027	0.0277142	ENSDARG00000044511	1.4	etv5b
11	39139069	39141320	0.0039003	ENSDARG00000044573	0.950788	cdc42
11	39139069	39146813	0.0039003	ENSDARG00000044573	1.21174	cdc42
6	6244087	6248400	0.000197439	ENSDARG00000044601	0.965517	rtn4a
6	6244087	6248776	0.000197439	ENSDARG00000044601	1.00858	rtn4a
6	6244087	6254256	0.000197439	ENSDARG00000044601	1.625	rtn4a
6	6244087	6257843	0.000197439	ENSDARG00000044601	1.43682	rtn4a
6	6248445	6248776	0.000197439	ENSDARG00000044601	0.529412	rtn4a
21	18066005	18069365	0.00078801	ENSDARG00000044718	0.820946	vav2
21	18066005	18069526	0.00078801	ENSDARG00000044718	1.27099	vav2
21	18069379	18069526	0.00078801	ENSDARG00000044718	0.778157	vav2
11	22926947	22944723	7.71348e-06	ENSDARG00000044902	0.915877	atp2b4
11	22926947	22950888	7.71348e-06	ENSDARG00000044902	2.29958	atp2b4
11	22944924	22950888	7.71348e-06	ENSDARG00000044902	0.938006	atp2b4
11	16866715	16876533	0.00599919	ENSDARG00000044914	0.55102	suclg2
11	16866715	16878261	0.00599919	ENSDARG00000044914	1.36	suclg2
11	16878123	16878261	0.00599919	ENSDARG00000044914	1	suclg2
12	30046549	30129227	0.0163014	ENSDARG00000045064	2.1875	ablim1b
12	30109905	30129227	0.0163014	ENSDARG00000045064	1.12544	ablim1b
12	24798629	24800833	0.00350269	ENSDARG00000045105	1.20238	foxn2b
12	24798629	24801220	0.00350269	ENSDARG00000045105	0.927445	foxn2b
12	24800901	24801220	0.00350269	ENSDARG00000045105	1.66667	foxn2b
12	13886871	13910376	0.00905349	ENSDARG00000045129	1.23585	fkbp10b
12	13890758	13910376	0.00905349	ENSDARG00000045129	0.3125	fkbp10b
12	13908817	13910376	0.00905349	ENSDARG00000045129	1.98529	fkbp10b
6	12269986	12270116	0.00542486	ENSDARG00000045331	2.84615	pkp4
6	12269986	12275700	0.00542486	ENSDARG00000045331	0.977452	pkp4
4	22454913	22482113	0.00968587	ENSDARG00000045490	0.181818	ndufb2
4	25173434	25175780	0.000823137	ENSDARG00000045514	7.2	atp5f1c
4	25173434	25176019	0.000823137	ENSDARG00000045514	1.05411	atp5f1c
4	25175798	25176019	0.000823137	ENSDARG00000045514	6.5	atp5f1c
21	14813556	14813638	0.00361526	ENSDARG00000045567	1.13288	phpt1
21	14813556	14813649	0.00361526	ENSDARG00000045567	0.217391	phpt1
1	12355254	12357283	0.00124128	ENSDARG00000045618	0.949055	clta
1	12355254	12361217	0.00124128	ENSDARG00000045618	1.39898	clta
1	12357336	12360154	0.00124128	ENSDARG00000045618	0.910343	clta
1	12357336	12361217	0.00124128	ENSDARG00000045618	0.990283	clta
1	12360189	12361217	0.00124128	ENSDARG00000045618	0.895362	clta
4	2965929	2970831	0.0340957	ENSDARG00000045870	0.75	plekha5
4	2965929	2972737	0.0340957	ENSDARG00000045870	1.6	plekha5
4	2965929	2979961	0.0340957	ENSDARG00000045870	5	plekha5
4	2965932	2970831	0.0340957	ENSDARG00000045870	1.0105	plekha5
4	2965932	2972737	0.0340957	ENSDARG00000045870	1.84615	plekha5
4	2965932	2979961	0.0340957	ENSDARG00000045870	1.75	plekha5
4	2970911	2972737	0.0340957	ENSDARG00000045870	1.08412	plekha5
4	2972790	2975417	0.0340957	ENSDARG00000045870	1.04545	plekha5
4	2972790	2979961	0.0340957	ENSDARG00000045870	1.625	plekha5
4	2975536	2979961	0.0340957	ENSDARG00000045870	1.01029	plekha5
4	367985	368199	0.046558	ENSDARG00000045910	0.986453	tmem181
4	367985	370022	0.046558	ENSDARG00000045910	0.346154	tmem181
4	368279	370022	0.046558	ENSDARG00000045910	0.963847	tmem181
4	349573	349844	0.0068697	ENSDARG00000045911	1.89744	tulp4a
4	349573	349871	0.0068697	ENSDARG00000045911	1.01336	tulp4a
6	1507570	1509795	0.0299356	ENSDARG00000045978	0.939908	chchd6b
6	1507570	1511564	0.0299356	ENSDARG00000045978	1.31	chchd6b
6	1509815	1511564	0.0299356	ENSDARG00000045978	0.930984	chchd6b
22	565868	567733	0.00878996	ENSDARG00000046006	0.47619	med20
22	566196	567733	0.00878996	ENSDARG00000046006	1.08145	med20
22	567635	567733	0.00878996	ENSDARG00000046006	2.38462	med20
7	56185277	56253914	0.0237722	ENSDARG00000051886	0.590164	ankrd11
7	56185281	56253914	0.0237722	ENSDARG00000051886	1.101	ankrd11
7	58158532	58158663	0.0230607	ENSDARG00000051920	1.21886	nsmaf
7	58158564	58158663	0.0230607	ENSDARG00000051920	0.733333	nsmaf
7	58158569	58158663	0.0230607	ENSDARG00000051920	0.719512	nsmaf
1	33357827	33366345	0.0185609	ENSDARG00000051975	1.68398	cd99
1	33365657	33366345	0.0185609	ENSDARG00000051975	2.84483	cd99
7	50586590	50587183	0.0267488	ENSDARG00000052114	1.36667	crtc3
7	50586590	50604589	0.0267488	ENSDARG00000052114	1.10932	crtc3
7	50587245	50604589	0.0267488	ENSDARG00000052114	1.95238	crtc3
6	27067582	27068816	0.00120134	ENSDARG00000052129	1.06961	boka
6	27067582	27073160	0.00120134	ENSDARG00000052129	0.25	boka
6	27067582	27073181	0.00120134	ENSDARG00000052129	0.815385	boka
6	27068848	27073181	0.00120134	ENSDARG00000052129	0.989407	boka
3	53061807	53068736	0.0192197	ENSDARG00000052150	0.263158	pbx4
3	53061807	53071512	0.0192197	ENSDARG00000052150	0.818182	pbx4
3	53061915	53068736	0.0192197	ENSDARG00000052150	1.16129	pbx4
3	53061915	53071512	0.0192197	ENSDARG00000052150	1.25133	pbx4
3	53068848	53071509	0.0192197	ENSDARG00000052150	0.590909	pbx4
3	53068848	53071512	0.0192197	ENSDARG00000052150	1.15	pbx4
14	51007317	51012343	0.0212221	ENSDARG00000052374	1.16114	faf2
14	51007317	51012400	0.0212221	ENSDARG00000052374	0.48	faf2
10	8438131	8450666	0.018876	ENSDARG00000052658	0.963303	pptc7b
10	8448026	8450666	0.018876	ENSDARG00000052658	5.66667	pptc7b
16	47394310	47397176	1.39418e-05	ENSDARG00000052673	1.69036	sept7b
16	47394310	47399517	1.39418e-05	ENSDARG00000052673	1.06971	sept7b
16	47397196	47399517	1.39418e-05	ENSDARG00000052673	1.64126	sept7b
14	38763840	38770550	0.0434576	ENSDARG00000052674	1.03259	csnk1a1
14	38763840	38770586	0.0434576	ENSDARG00000052674	1.17994	csnk1a1
16	52731005	52733229	0.00667293	ENSDARG00000052789	1.06154	azin1a
16	52731005	52736372	0.00667293	ENSDARG00000052789	1.83158	azin1a
1	41359881	41360058	0.026769	ENSDARG00000052866	0.912981	htt
1	41359881	41361463	0.026769	ENSDARG00000052866	1.82143	htt
1	41360102	41361463	0.026769	ENSDARG00000052866	0.883362	htt
5	43876126	43878631	1.59361e-06	ENSDARG00000053091	0.983471	si:ch211-204c21.1
5	43876129	43878631	1.59361e-06	ENSDARG00000053091	0.972477	si:ch211-204c21.1
5	43876172	43877618	1.59361e-06	ENSDARG00000053091	0.792063	si:ch211-204c21.1
5	43876172	43878631	1.59361e-06	ENSDARG00000053091	2.57895	si:ch211-204c21.1
5	43877634	43878631	1.59361e-06	ENSDARG00000053091	0.80719	si:ch211-204c21.1
6	47878742	47879204	0.0214391	ENSDARG00000053272	0.969697	RAP1GAP
6	47878745	47879204	0.0214391	ENSDARG00000053272	1.42587	RAP1GAP
12	35059645	35061238	0.0273022	ENSDARG00000053323	1.02732	zgc:112285
12	35059645	35061437	0.0273022	ENSDARG00000053323	0.347826	zgc:112285
12	35059645	35061444	0.0273022	ENSDARG00000053323	1.09404	zgc:112285
3	33426580	33427294	0.0258675	ENSDARG00000053457	0.296296	rpl23
3	33426580	33427555	0.0258675	ENSDARG00000053457	1.32616	rpl23
3	33455850	33456101	0.00252065	ENSDARG00000053467	1.02088	gtpbp1
3	33455850	33456105	0.00252065	ENSDARG00000053467	2.28571	gtpbp1
3	33455850	33458677	0.00252065	ENSDARG00000053467	2.04762	gtpbp1
3	33456139	33458677	0.00252065	ENSDARG00000053467	1.02841	gtpbp1
13	37108114	37109863	0.040231	ENSDARG00000053484	1.00426	syne2b
13	37108114	37118236	0.040231	ENSDARG00000053484	1.55738	syne2b
13	31692277	31693701	0.00533178	ENSDARG00000054312	1.2	slc38a6
13	31692278	31692923	0.00533178	ENSDARG00000054312	0.666667	slc38a6
13	31692278	31693701	0.00533178	ENSDARG00000054312	1.78261	slc38a6
13	31692278	31693711	0.00533178	ENSDARG00000054312	0.533333	slc38a6
13	31692994	31693701	0.00533178	ENSDARG00000054312	0.761905	slc38a6
3	32391673	32392041	0.00224997	ENSDARG00000054320	0.990762	ap2a1
3	32391673	32392478	0.00224997	ENSDARG00000054320	0.984334	ap2a1
3	32391673	32395093	0.00224997	ENSDARG00000054320	1.91406	ap2a1
3	32392103	32392478	0.00224997	ENSDARG00000054320	1.13035	ap2a1
3	32392549	32395093	0.00224997	ENSDARG00000054320	1.01359	ap2a1
3	30935105	30937395	0.00833366	ENSDARG00000054610	0.969697	coro1a
3	30935105	30937767	0.00833366	ENSDARG00000054610	2.38	coro1a
[truncated: 2,612 more rows]

## Sheet: SuppTable9
Identifier	Name	Number of associated genes	FDR
GO:0016020	membrane	289	3.62578e-07
GO:0016021	integral component of membrane	260	1.25341e-05
GO:0005886	plasma membrane	109	0.000217494
GO:0006811	ion transport	42	0.00146303
GO:0005515	protein binding	232	3.62578e-07
GO:0005524	ATP binding	94	0.0402832
GO:0006695	cholesterol biosynthetic process	6	0.0176628
GO:0005737	cytoplasm	132	0.0439836
GO:0004197	cysteine-type endopeptidase activity	11	0.0402832
GO:0070588	calcium ion transmembrane transport	13	0.0402832
GO:0005874	microtubule	17	0.00647511
GO:0045202	synapse	27	0.0200643
GO:0006816	calcium ion transport	11	0.0455491

## Sheet: Supp Table10
Gene symbole	Identifier	Forward primer	Reverse primer
lss	ENSDARG00000061274	ACCAACTTCACCTGCCTTCC	GGGCTCCTGCCTCAAGAAAT
sqlea	ENSDARG00000079946	TGACAATACAGCTTTGCTCCAG	ACGTTCACCACAAACGAGTG
cyp51	ENSDARG00000042641	AAACCCCTCAGAAAGTGGGTG	AGCGGTCTGGGTCAAAATCC
dhcr7	ENSDARG00000103226	CATCACCCCCGAAACAACAATC	GGCTCCTTTGATGGCTCCTT
apoeb	ENSDARG00000040295	TGACGTGAAGAACCGTGTCG	TAGGTTGCTACGGTGTTGCG
abca1a	ENSDARG00000074635	ATGCTGAAACCTCAGACGGG	TCACGAGACTCTGGATCCCC
